# Supplementary material for: Unraveling the genetic association between obesity-related anthropometric indices and foot deformities in the European population: A two-sample Mendelian randomization study
Source: Medicine (Baltimore). 2026 Jan 9;105(2):e47087. doi: 10.1097/MD.0000000000047087 (PMC12794961; doi:10.1097/MD.0000000000047087)
Supplement: Supplementary file 2 [file medi-105-e47087-s002.xlsx]

## Sheet: SNPs for obesity VS flat foot
Table S1 Characteristics of selected SNPs
exposure	outcome	SNP	ea	oa	beta.exposure	eaf.exposure	se.exposure	pval.exposure	samplesize.exposure	FSTAT
obesity	flat foot	rs11642015	T	C	0.154	0.402489	0.0144	1.68e-26	408792	114.370582418654
obesity	flat foot	rs11998678	T	C	0.0906	0.464887	0.0142	1.76e-10	408792	40.7077952831635
obesity	flat foot	rs12598357	G	A	0.0839	0.420308	0.0143	4.94e-09	408792	34.4230796661008
obesity	flat foot	rs2867105	G	T	0.11	0.821481	0.0186	4.2e-09	408792	34.974970520262
obesity	flat foot	rs476828	C	T	0.115	0.237746	0.0166	5.61e-12	408792	47.9929427245182
obesity	flat foot	rs4889634	T	C	-0.0813	0.381431	0.0147	2.93e-08	408792	30.5875221543428
BMI	flat foot	rs10063055	T	C	0.0136775	0.253365	0.00226991	1.7e-09	461460	36.3073279780824
BMI	flat foot	rs10182416	G	A	0.0130378	0.512223	0.00197134	3.7e-11	461460	43.7404935109026
BMI	flat foot	rs10184537	T	C	-0.016303	0.339341	0.00208355	5.1e-15	461460	61.2245104255594
BMI	flat foot	rs10402950	C	T	0.0135545	0.289347	0.00218692	5.7e-10	461460	38.4148665524512
BMI	flat foot	rs10505836	C	A	0.0184851	0.860012	0.00287086	1.2e-10	461460	41.4588926322189
BMI	flat foot	rs10510025	T	C	0.0175643	0.247013	0.00229886	2.2e-14	461460	58.3760577676161
BMI	flat foot	rs1064213	A	G	0.0149301	0.478377	0.00197196	3.7e-14	461460	57.3227937226166
BMI	flat foot	rs10742752	C	T	0.0117979	0.612239	0.00202961	6.1e-09	461460	33.7895455788621
BMI	flat foot	rs10760277	T	C	0.0138734	0.385049	0.00203825	1e-11	461460	46.328584580165
BMI	flat foot	rs10771041	T	C	0.0213233	0.116102	0.0030884	5e-12	461460	47.6694196174028
BMI	flat foot	rs10780248	A	G	-0.0121232	0.559454	0.00199415	1.2e-09	461460	36.9587276651115
BMI	flat foot	rs1078141	T	C	0.0142239	0.383867	0.00205862	4.9e-12	461460	47.740077861796
BMI	flat foot	rs10799778	G	T	-0.0182237	0.833718	0.00264876	6e-12	461460	47.3353959089028
BMI	flat foot	rs10824211	T	C	0.0207688	0.139491	0.00286631	4.3e-13	461460	52.5018501847222
BMI	flat foot	rs10927006	C	T	-0.0168156	0.143704	0.00281467	2.3e-09	461460	35.6917535356844
BMI	flat foot	rs10960293	T	G	-0.0140984	0.333719	0.00210242	2e-11	461460	44.9675074841906
BMI	flat foot	rs10989067	A	G	0.0169514	0.31593	0.00212349	1.4e-15	461460	63.7248499356226
BMI	flat foot	rs11001963	T	C	0.0116794	0.581338	0.00201921	7.3e-09	461460	33.4561687542147
BMI	flat foot	rs11009685	T	C	-0.0130834	0.244096	0.00230766	1.4e-08	461460	32.1436885846545
BMI	flat foot	rs11012732	G	A	0.0216425	0.331683	0.00210126	7.1e-25	461460	106.084854129862
BMI	flat foot	rs11057072	G	A	0.0128422	0.233706	0.00233829	4e-08	461460	30.1633956969735
BMI	flat foot	rs11079849	T	C	-0.020093	0.328531	0.00211163	1.8e-21	461460	90.5424077723989
BMI	flat foot	rs11099020	T	C	-0.0142038	0.640609	0.00206202	5.6e-12	461460	47.4483886257895
BMI	flat foot	rs11115160	A	G	-0.0130768	0.237797	0.00233641	2.2e-08	461460	31.3258575076132
BMI	flat foot	rs11122450	G	T	-0.0116316	0.611739	0.00202425	9.1e-09	461460	33.0178461383105
BMI	flat foot	rs11134679	G	A	0.0182459	0.684753	0.00213286	1.2e-17	461460	73.1819536891301
BMI	flat foot	rs11150745	G	A	-0.0211611	0.317711	0.00212961	2.9e-23	461460	98.7357528289026
BMI	flat foot	rs111598585	T	C	-0.0142245	0.208671	0.00243798	5.4e-09	461460	34.0417485801372
BMI	flat foot	rs11165643	T	C	0.0193319	0.590103	0.00200337	4.9e-22	461460	93.1161187699068
BMI	flat foot	rs11218510	A	G	-0.0144616	0.40047	0.00202121	8.4e-13	461460	51.1926876914178
BMI	flat foot	rs113079574	T	C	-0.0155896	0.19279	0.00251598	5.8e-10	461460	38.3931453478872
BMI	flat foot	rs113603865	T	C	0.0186013	0.21205	0.00242689	1.8e-14	461460	58.7468422635846
BMI	flat foot	rs113624107	A	G	0.0150461	0.22586	0.00236876	2.1e-10	461460	40.3463158522583
BMI	flat foot	rs11525873	C	T	-0.0239781	0.097701	0.00333603	6.6e-13	461460	51.6615886346163
BMI	flat foot	rs11607476	C	A	0.015712	0.486574	0.00199179	3.1e-15	461460	62.2262978437347
BMI	flat foot	rs11608710	G	T	0.0248489	0.062119	0.00415281	2.2e-09	461460	35.8037347565987
BMI	flat foot	rs116374395	A	G	0.0318817	0.035444	0.00536236	2.8e-09	461460	35.3483483148321
BMI	flat foot	rs11642090	C	T	0.0114184	0.373536	0.00205925	2.9e-08	461460	30.7461310525978
BMI	flat foot	rs11656076	A	G	-0.0154285	0.224774	0.00237054	7.6e-11	461460	42.3595123313865
BMI	flat foot	rs1167311	A	G	-0.0192649	0.681309	0.00213109	1.6e-19	461460	81.7199426933746
BMI	flat foot	rs11691869	A	C	-0.0193158	0.362038	0.00205562	5.6e-21	461460	88.295353316123
BMI	flat foot	rs11699828	A	G	-0.0335418	0.035832	0.00582677	8.6e-09	461460	33.1371456569647
BMI	flat foot	rs11709402	G	A	0.0228192	0.278732	0.00220796	4.9e-25	461460	106.811138590535
BMI	flat foot	rs11757278	C	T	-0.0146269	0.303879	0.00214834	9.9e-12	461460	46.3550093397412
BMI	flat foot	rs11778219	G	A	0.015796	0.163123	0.0026874	4.2e-09	461460	34.5483843290457
BMI	flat foot	rs118136827	T	G	-0.0132582	0.281086	0.0022019	1.7e-09	461460	36.2553470690967
BMI	flat foot	rs1191600	A	C	-0.0122197	0.593587	0.00202687	1.7e-09	461460	36.346903349615
BMI	flat foot	rs12072739	G	A	0.0157008	0.224478	0.00236691	3.3e-11	461460	44.0025851178201
BMI	flat foot	rs12089815	A	G	-0.0123121	0.54861	0.00198606	5.7e-10	461460	38.4306435300123
BMI	flat foot	rs12140153	T	G	-0.033075	0.094252	0.0034589	1.2e-21	461460	91.4369667606552
BMI	flat foot	rs12149660	A	G	-0.0227338	0.114956	0.00311586	3e-13	461460	53.2336586870045
BMI	flat foot	rs12259464	A	G	0.0130895	0.48447	0.00198686	4.5e-11	461460	43.4019956986893
BMI	flat foot	rs12273545	T	C	0.0248393	0.056505	0.00428551	6.8e-09	461460	33.5947797037968
BMI	flat foot	rs1229984	C	T	0.037357	0.972775	0.00599385	4.6e-10	461460	38.8445739156734
BMI	flat foot	rs12340969	T	C	-0.0208868	0.441399	0.0019941	1.1e-25	461460	109.710467871455
BMI	flat foot	rs12364470	G	T	0.0192705	0.164556	0.0026658	4.9e-13	461460	52.2551329271554
BMI	flat foot	rs12440603	T	C	0.0139285	0.433693	0.0020011	3.4e-12	461460	48.4472612140947
BMI	flat foot	rs12462975	A	G	0.0195822	0.329692	0.00212071	2.6e-20	461460	85.2625884232218
BMI	flat foot	rs12541408	C	T	-0.0143261	0.31742	0.00212723	1.6e-11	461460	45.3550005004209
BMI	flat foot	rs1263629	G	A	0.0176064	0.143824	0.00282352	4.5e-10	461460	38.8827980578413
BMI	flat foot	rs1266874	G	A	0.0140966	0.349619	0.0020712	1e-11	461460	46.3215193605097
BMI	flat foot	rs12681792	A	C	0.0148693	0.1926	0.00251693	3.5e-09	461460	34.900921246006
BMI	flat foot	rs12692596	T	C	0.0130872	0.37185	0.00203738	1.3e-10	461460	41.2617382167328
BMI	flat foot	rs12696039	G	A	-0.0152802	0.149405	0.0027705	3.5e-08	461460	30.4186465151694
BMI	flat foot	rs12712767	A	G	0.0114221	0.370925	0.00204487	2.3e-08	461460	31.2002897244852
BMI	flat foot	rs12881629	G	A	0.0220748	0.08265	0.00358929	7.7e-10	461460	37.8246201024577
BMI	flat foot	rs12921986	G	A	0.0203327	0.077984	0.0036983	3.8e-08	461460	30.2262276182651
BMI	flat foot	rs12937411	T	C	-0.017187	0.408167	0.00201383	1.4e-17	461460	72.8371021950775
BMI	flat foot	rs1296328	C	A	-0.018862	0.559032	0.001999	3.9e-21	461460	89.0323856390453
BMI	flat foot	rs12974458	T	C	0.0152466	0.543175	0.00199717	2.3e-14	461460	58.2792646475543
BMI	flat foot	rs13012070	A	G	-0.0136501	0.228388	0.00234795	6.1e-09	461460	33.798085102199
BMI	flat foot	rs13033310	A	G	0.012611	0.25276	0.0022826	3.3e-08	461460	30.523725778678
BMI	flat foot	rs13107325	T	C	0.0475799	0.07492	0.00375479	8.5e-37	461460	160.573495842586
BMI	flat foot	rs13176429	C	T	0.0141555	0.687609	0.00213122	3.1e-11	461460	44.1155786219828
BMI	flat foot	rs1320251	T	C	-0.0180321	0.454791	0.00199407	1.5e-19	461460	81.7730002965043
BMI	flat foot	rs1322842	G	A	-0.0131292	0.609274	0.00203539	1.1e-10	461460	41.6082425994003
BMI	flat foot	rs13248187	C	T	0.015764	0.268557	0.00224155	2e-12	461460	49.4577219635012
BMI	flat foot	rs1327259	G	A	-0.0148532	0.387722	0.00203363	2.8e-13	461460	53.3450707761215
BMI	flat foot	rs13291723	A	G	0.0110318	0.570683	0.00199876	3.4e-08	461460	30.4627830863875
BMI	flat foot	rs13427822	G	A	-0.0181515	0.271198	0.00224142	5.6e-16	461460	65.5807942554081
BMI	flat foot	rs1346841	A	G	-0.013056	0.405041	0.0020172	9.7e-11	461460	41.8909762563251
BMI	flat foot	rs1360201	T	C	0.0130075	0.481546	0.00197747	4.8e-11	461460	43.2679161799256
BMI	flat foot	rs140159717	T	C	-0.0246882	0.082292	0.00370967	2.8e-11	461460	44.2900750101678
BMI	flat foot	rs1411432	C	A	0.0214668	0.186225	0.0025491	3.7e-17	461460	70.9184103126565
BMI	flat foot	rs1441264	A	G	0.0179033	0.593681	0.00205854	3.4e-18	461460	75.6389820131653
BMI	flat foot	rs1451963	T	G	0.022201	0.082266	0.00360585	7.4e-10	461460	37.9077387000624
BMI	flat foot	rs1458156	T	C	0.014075	0.488431	0.00197951	1.2e-12	461460	50.5567938629871
BMI	flat foot	rs145981104	G	A	0.022711	0.063711	0.00404552	2e-08	461460	31.5153349477978
BMI	flat foot	rs146569428	A	G	0.0139533	0.200749	0.00248571	2e-08	461460	31.5101929351457
BMI	flat foot	rs1471093	A	G	0.0134619	0.616663	0.00203996	4.1e-11	461460	43.5479318364776
BMI	flat foot	rs1471740	C	T	0.0193576	0.7405	0.00225404	8.9e-18	461460	73.7526964795324
BMI	flat foot	rs147568678	C	T	-0.0133327	0.23807	0.00233034	1.1e-08	461460	32.733749327743
BMI	flat foot	rs1477290	C	T	0.0337772	0.136947	0.00289815	2.2e-31	461460	135.832498564276
BMI	flat foot	rs147730268	T	G	-0.0350799	0.087243	0.00358357	1.3e-22	461460	95.8259264335827
BMI	flat foot	rs1503526	C	T	0.0154308	0.480077	0.00197681	5.9e-15	461460	60.9319593638664
BMI	flat foot	rs1582931	A	G	-0.0133419	0.473242	0.0019956	2.3e-11	461460	44.6978351667696
BMI	flat foot	rs1609010	G	A	0.0209773	0.565728	0.0019963	7.9e-26	461460	110.419476174926
BMI	flat foot	rs16965658	G	A	-0.0243736	0.060091	0.00418404	5.7e-09	461460	33.9348412030989
BMI	flat foot	rs17056301	C	T	0.0135831	0.256425	0.0022697	2.2e-09	461460	35.8145087444044
BMI	flat foot	rs17289010	G	A	-0.0134661	0.32787	0.00210438	1.6e-10	461460	40.9480718805462
BMI	flat foot	rs17399739	G	A	0.0270713	0.068893	0.00391006	4.4e-12	461460	47.9346430450303
BMI	flat foot	rs17544384	C	T	0.0140931	0.210864	0.00241434	5.3e-09	461460	34.0733100749986
BMI	flat foot	rs17724992	G	A	-0.017199	0.26777	0.00224218	1.7e-14	461460	58.8387668208202
BMI	flat foot	rs17770336	T	C	0.0242931	0.322437	0.00211161	1.3e-30	461460	132.353848351841
BMI	flat foot	rs1778830	A	G	0.0140775	0.362165	0.00205596	7.5e-12	461460	46.8834829685056
BMI	flat foot	rs1788808	G	A	-0.020404	0.49478	0.00198255	7.7e-25	461460	105.920604177195
BMI	flat foot	rs1834144	A	C	-0.0140112	0.373192	0.00205213	8.6e-12	461460	46.6164335025989
BMI	flat foot	rs1861410	T	C	-0.0212558	0.555423	0.00198918	1.2e-26	461460	114.183896683399
BMI	flat foot	rs1884897	G	A	0.020001	0.627378	0.00205634	2.3e-22	461460	94.6044772713066
BMI	flat foot	rs1919243	C	T	0.0116759	0.487406	0.00200175	5.5e-09	461460	34.0219480330828
BMI	flat foot	rs1928706	A	G	-0.0119847	0.471082	0.00198846	1.7e-09	461460	36.326096647802
BMI	flat foot	rs1934102	A	G	-0.0136682	0.347583	0.00210374	8.2e-11	461460	42.2120689175206
BMI	flat foot	rs1967772	A	G	-0.0170434	0.285117	0.00220377	1e-14	461460	59.8105860592535
BMI	flat foot	rs1990662	C	A	0.0144775	0.192721	0.00251798	8.9e-09	461460	33.0583149154204
BMI	flat foot	rs2035936	T	G	0.0370863	0.055892	0.00435778	1.7e-17	461460	72.4260048220323
BMI	flat foot	rs2051559	C	T	0.0204078	0.13254	0.00291963	2.8e-12	461460	48.8579073549685
BMI	flat foot	rs2102278	G	A	0.0118583	0.322486	0.0021139	2e-08	461460	31.4683597711907
BMI	flat foot	rs213518	C	T	0.0157894	0.145608	0.00280491	1.8e-08	461460	31.6877578231184
BMI	flat foot	rs2153740	G	A	-0.0112551	0.479914	0.00199313	1.6e-08	461460	31.8878751958318
BMI	flat foot	rs215634	G	A	-0.0155223	0.611879	0.00203492	2.4e-14	461460	58.1856088218339
BMI	flat foot	rs2172131	C	T	-0.0149382	0.578723	0.00200386	9e-14	461460	55.5724961859898
BMI	flat foot	rs217672	C	A	0.0170155	0.271741	0.00223046	2.4e-14	461460	58.1967416736691
BMI	flat foot	rs2192158	G	A	-0.015012	0.553308	0.00198302	3.7e-14	461460	57.3087638063387
BMI	flat foot	rs2216931	A	C	0.0169109	0.661966	0.00208587	5.2e-16	461460	65.729009042956
BMI	flat foot	rs2234458	T	C	-0.0203841	0.639519	0.00205579	3.6e-23	461460	98.3158870102356
BMI	flat foot	rs2271189	A	G	-0.0163086	0.40272	0.00201869	6.5e-16	461460	65.2667844208971
BMI	flat foot	rs2275003	G	A	-0.0119236	0.520932	0.00197803	1.7e-09	461460	36.3368408117668
BMI	flat foot	rs2289379	T	C	-0.0152765	0.395648	0.00202952	5.2e-14	461460	56.6577306737258
BMI	flat foot	rs2307111	C	T	-0.0280042	0.395025	0.00202203	1.3e-43	461460	191.809127357136
BMI	flat foot	rs2342892	G	T	-0.0126972	0.516212	0.00197715	1.3e-10	461460	41.2415330230028
BMI	flat foot	rs2381404	C	T	0.0139664	0.243837	0.00229974	1.3e-09	461460	36.8815862833375
BMI	flat foot	rs2398861	G	A	0.0179932	0.259169	0.00226733	2.1e-15	461460	62.9775068104885
BMI	flat foot	rs2425816	A	G	0.0122284	0.415111	0.00201106	1.2e-09	461460	36.9732250737283
BMI	flat foot	rs2433733	A	G	-0.0171805	0.677659	0.00210907	3.8e-16	461460	66.3571502985339
BMI	flat foot	rs2439823	G	A	0.0191998	0.545612	0.00199108	5.3e-22	461460	92.9852594793873
BMI	flat foot	rs2482356	C	T	-0.0113511	0.429018	0.00199506	1.3e-08	461460	32.3714456405175
BMI	flat foot	rs2512892	C	T	0.0129468	0.566085	0.00199819	9.2e-11	461460	41.9806765825829
BMI	flat foot	rs252761	T	G	-0.0115046	0.587966	0.00201769	1.2e-08	461460	32.5111462255901
BMI	flat foot	rs2568958	A	G	0.0222928	0.603656	0.00201204	1.6e-28	461460	122.759224578127
BMI	flat foot	rs2569993	C	T	0.01267	0.320327	0.00212202	2.4e-09	461460	35.6494145352012
BMI	flat foot	rs2606228	C	A	-0.0138791	0.646368	0.00208379	2.7e-11	461460	44.3621747701527
BMI	flat foot	rs2616143	A	G	-0.0138738	0.319862	0.00212547	6.7e-11	461460	42.6068098421803
BMI	flat foot	rs2678204	G	T	0.024161	0.340162	0.00208158	3.8e-31	461460	134.722990794472
BMI	flat foot	rs2725371	G	A	-0.0160301	0.696115	0.00215845	1.1e-13	461460	55.1552167203138
BMI	flat foot	rs2781668	T	C	0.0148965	0.165587	0.00265988	2.1e-08	461460	31.3647992157906
BMI	flat foot	rs2791643	T	C	-0.0133837	0.761794	0.00231332	7.2e-09	461460	33.4718
BMI	flat foot	rs28350	G	A	-0.0180335	0.820684	0.00258234	2.9e-12	461460	48.767593041625
BMI	flat foot	rs28366156	C	T	-0.0264826	0.130595	0.00292978	1.6e-19	461460	81.7051326698426
BMI	flat foot	rs2837996	C	T	0.0126647	0.651408	0.00207859	1.1e-09	461460	37.1236153386449
BMI	flat foot	rs28404639	T	C	-0.0117129	0.366041	0.00205533	1.2e-08	461460	32.4760997009171
BMI	flat foot	rs28489620	A	G	-0.0153737	0.290349	0.00220025	2.8e-12	461460	48.8214712107495
BMI	flat foot	rs2861685	C	T	-0.0171274	0.411984	0.00199763	1e-17	461460	73.5107571111932
BMI	flat foot	rs28670671	C	T	-0.0124638	0.286024	0.00226426	3.7e-08	461460	30.3002681411893
BMI	flat foot	rs2870111	T	C	-0.0157151	0.412066	0.00201912	7.1e-15	461460	60.5770547699631
BMI	flat foot	rs2899644	T	C	0.0149659	0.229995	0.0023609	2.3e-10	461460	40.183578655937
BMI	flat foot	rs2920503	T	C	-0.0140307	0.285413	0.00219666	1.7e-10	461460	40.7972708381833
BMI	flat foot	rs2941452	G	A	0.0111622	0.617751	0.00203237	4e-08	461460	30.1642246126559
BMI	flat foot	rs2962334	T	G	0.0432552	0.020065	0.00703547	7.8e-10	461460	37.7997158860026
BMI	flat foot	rs3212038	G	A	0.0149201	0.328484	0.0021124	1.6e-12	461460	49.8872159501835
BMI	flat foot	rs3213943	A	C	-0.0179406	0.131525	0.00288163	4.8e-10	461460	38.7610569273764
BMI	flat foot	rs329118	T	C	-0.0165734	0.419409	0.0020038	1.3e-16	461460	68.4088985015888
BMI	flat foot	rs329651	T	G	0.0157218	0.803977	0.00250202	3.3e-10	461460	39.4839959195125
BMI	flat foot	rs34045288	T	C	0.0234784	0.334435	0.00209371	3.5e-29	461460	125.748281280041
BMI	flat foot	rs34153025	C	T	-0.0389151	0.022158	0.00678155	9.6e-09	461460	32.9288438798602
BMI	flat foot	rs34234296	A	G	-0.014947	0.392437	0.00204032	2.4e-13	461460	53.6672835477435
BMI	flat foot	rs34481751	A	C	-0.0185029	0.165329	0.00270404	7.8e-12	461460	46.8221657105099
BMI	flat foot	rs34517439	A	C	0.038848	0.121787	0.00304983	3.6e-37	461460	162.249805054852
BMI	flat foot	rs34696181	C	T	0.0114345	0.476084	0.00198283	8.1e-09	461460	33.2553492483383
BMI	flat foot	rs34811474	A	G	-0.0285293	0.230756	0.00234269	4.1e-34	461460	148.303261440451
BMI	flat foot	rs349071	A	G	-0.0133062	0.500388	0.00198231	1.9e-11	461460	45.0570825614368
BMI	flat foot	rs35154326	G	A	-0.0130427	0.274044	0.00223442	5.3e-09	461460	34.0724613633854
BMI	flat foot	rs35364449	T	C	0.0217069	0.109739	0.00318335	9.2e-12	461460	46.4970015539263
BMI	flat foot	rs35697587	A	G	-0.0164677	0.508121	0.00198067	9.2e-17	461460	69.1257352625321
BMI	flat foot	rs35809007	A	G	-0.0171009	0.363205	0.00205627	9.1e-17	461460	69.1633106753837
BMI	flat foot	rs35957544	T	G	-0.0196429	0.574316	0.00200438	1.1e-22	461460	96.0393490710281
BMI	flat foot	rs36007635	A	G	-0.021045	0.137698	0.00286788	2.2e-13	461460	53.8485517262832
BMI	flat foot	rs36061954	T	C	0.0128445	0.398747	0.00201928	2e-10	461460	40.4612631009177
BMI	flat foot	rs3764625	G	T	-0.0117714	0.587594	0.00201523	5.2e-09	461460	34.119692888346
BMI	flat foot	rs3766823	A	G	0.016056	0.17196	0.0026141	8.1e-10	461460	37.7249299907616
BMI	flat foot	rs3784710	C	T	-0.0297067	0.226602	0.00236042	2.5e-36	461460	158.390221812923
BMI	flat foot	rs3803286	G	A	-0.0186417	0.666815	0.00209828	6.4e-19	461460	78.9300294263848
BMI	flat foot	rs3807566	T	G	-0.0120727	0.43832	0.00199583	1.5e-09	461460	36.5897837338751
BMI	flat foot	rs3814883	T	C	0.0240107	0.482402	0.00198424	1e-33	461460	146.426391632987
BMI	flat foot	rs3866805	A	C	0.0117835	0.355683	0.00206546	1.2e-08	461460	32.5471640148931
BMI	flat foot	rs3897102	T	C	0.0120838	0.411157	0.00202716	2.5e-09	461460	35.5327744171853
BMI	flat foot	rs3901286	A	C	-0.0225553	0.15244	0.00275602	2.7e-16	461460	66.9777576610283
BMI	flat foot	rs3935190	A	G	-0.0144864	0.536784	0.00199701	4e-13	461460	52.6209378526457
BMI	flat foot	rs394608	C	T	0.0186353	0.537697	0.00199484	9.5e-21	461460	87.2679469605471
BMI	flat foot	rs40071	C	T	-0.0261666	0.179536	0.00258163	3.8e-24	461460	102.731755733168
BMI	flat foot	rs4017425	T	C	-0.0125817	0.470208	0.00198035	2.1e-10	461460	40.363876016106
BMI	flat foot	rs4055791	T	C	-0.0178082	0.416804	0.00200801	7.4e-19	461460	78.651393956019
BMI	flat foot	rs41279738	G	T	0.0684263	0.025988	0.0062225	4e-28	461460	120.925
BMI	flat foot	rs41315816	C	T	0.0254409	0.058989	0.00419129	1.3e-09	461460	36.8440732575078
BMI	flat foot	rs4148155	G	A	-0.0229681	0.113268	0.00310659	1.4e-13	461460	54.6613531567449
BMI	flat foot	rs4261944	G	T	0.0138553	0.364935	0.00205652	1.6e-11	461460	45.3904104851474
BMI	flat foot	rs4284600	C	T	0.0119673	0.467122	0.00199506	2e-09	461460	35.981440944253
BMI	flat foot	rs429343	G	A	-0.0173795	0.576573	0.00199729	3.3e-18	461460	75.7164804338831
BMI	flat foot	rs429358	C	T	-0.0266723	0.154166	0.00274373	2.4e-22	461460	94.5009791923565
BMI	flat foot	rs4307239	G	A	0.0121413	0.458941	0.00198816	1e-09	461460	37.2928723273528
BMI	flat foot	rs4456769	T	C	0.0146111	0.333444	0.00210138	3.6e-12	461460	48.3453551489754
BMI	flat foot	rs4477562	T	C	0.0296118	0.128644	0.00298011	2.9e-23	461460	98.7331841136358
BMI	flat foot	rs4482463	A	C	-0.0313175	0.923002	0.00370692	3e-17	461460	71.3749575412708
BMI	flat foot	rs45486197	A	G	0.025766	0.065685	0.00403737	1.7e-10	461460	40.728181495904
BMI	flat foot	rs4605363	C	A	0.0163638	0.341595	0.00207733	3.3e-15	461460	62.0519533522154
BMI	flat foot	rs4625888	T	C	0.0117507	0.557644	0.00198303	3.1e-09	461460	35.1129264096713
BMI	flat foot	rs4648450	A	C	-0.014837	0.466824	0.00198775	8.4e-14	461460	55.7143139163353
BMI	flat foot	rs4658403	T	C	-0.0188877	0.833659	0.00264997	1e-12	461460	50.8012449246649
BMI	flat foot	rs4672338	T	C	0.0135646	0.336228	0.00208669	8e-11	461460	42.2567635488955
BMI	flat foot	rs4722398	T	C	0.0186993	0.136137	0.00287545	7.9e-11	461460	42.2899503923934
BMI	flat foot	rs4764949	G	A	-0.0183924	0.325892	0.00211197	3.1e-18	461460	75.8401939382821
BMI	flat foot	rs4790292	A	C	-0.0254509	0.153693	0.00275603	2.6e-20	461460	85.2779055740347
BMI	flat foot	rs4820410	G	A	-0.0177457	0.345317	0.00208527	1.7e-17	461460	72.4202129982457
BMI	flat foot	rs4832298	T	C	-0.015965	0.686142	0.00212268	5.4e-14	461460	56.567489839803
BMI	flat foot	rs4858940	C	T	0.0229281	0.885569	0.00309976	1.4e-13	461460	54.7114358651603
BMI	flat foot	rs4876611	G	A	0.0197549	0.720243	0.00220502	3.3e-19	461460	80.2643555441495
BMI	flat foot	rs4929923	C	T	0.0189424	0.645204	0.00206436	4.5e-20	461460	84.1971232713582
BMI	flat foot	rs512121	C	T	-0.0159359	0.192054	0.00252176	2.6e-10	461460	39.9340912536828
BMI	flat foot	rs529200	G	A	0.0168965	0.527829	0.0019785	1.3e-17	461460	72.9322335165958
BMI	flat foot	rs539515	C	A	0.0495291	0.204942	0.0024426	2e-91	461460	411.163245103395
BMI	flat foot	rs55707359	G	T	0.0531292	0.015432	0.00812381	6.2e-11	461460	42.7705815761423
BMI	flat foot	rs55714539	C	A	0.0175719	0.343587	0.00210043	6e-17	461460	69.987283763448
BMI	flat foot	rs55726687	A	G	0.02483	0.209709	0.00242628	1.4e-24	461460	104.729666415104
BMI	flat foot	rs55769038	A	G	0.0160961	0.590384	0.00201096	1.2e-15	461460	64.0667327395362
BMI	flat foot	rs557951	G	T	0.0140534	0.312937	0.00213387	4.5e-11	461460	43.3735548256815
BMI	flat foot	rs558887	G	A	-0.0129976	0.307507	0.00214881	1.5e-09	461460	36.5871364280429
BMI	flat foot	rs559231	T	G	0.0134907	0.393053	0.00203562	3.4e-11	461460	43.9211465663169
BMI	flat foot	rs56038322	A	G	0.0139276	0.31062	0.00214833	9e-11	461460	42.0289656751748
BMI	flat foot	rs56133507	G	T	0.0137622	0.196875	0.00247385	2.7e-08	461460	30.9476104592537
BMI	flat foot	rs56143236	T	C	0.0126667	0.256388	0.00226533	2.3e-08	461460	31.2652664663321
BMI	flat foot	rs56203622	C	T	0.0179769	0.145529	0.00280183	1.4e-10	461460	41.1665204858011
BMI	flat foot	rs56352336	C	T	-0.016327	0.154894	0.00275021	2.9e-09	461460	35.2435128398455
BMI	flat foot	rs56399737	T	C	-0.0161325	0.449124	0.00199646	6.4e-16	461460	65.2950469723044
BMI	flat foot	rs56858768	A	G	0.0159188	0.296861	0.00217378	2.4e-13	461460	53.6275051397473
BMI	flat foot	rs56893062	G	T	0.0125141	0.303342	0.00215383	6.2e-09	461460	33.7578295721949
BMI	flat foot	rs56930105	T	C	0.0157557	0.139295	0.00286187	3.7e-08	461460	30.3091473714369
BMI	flat foot	rs57636386	C	T	-0.0412553	0.08383	0.00358326	1.1e-30	461460	132.556483282057
BMI	flat foot	rs57989773	C	T	0.0133488	0.244995	0.00236315	1.6e-08	461460	31.9080300115636
BMI	flat foot	rs58862095	T	C	-0.0229877	0.419266	0.00200786	2.4e-30	461460	131.075735521787
BMI	flat foot	rs59068084	T	G	0.0110552	0.410232	0.00201048	3.8e-08	461460	30.2365203793955
BMI	flat foot	rs59227842	G	A	0.0229675	0.31149	0.00215313	1.5e-26	461460	113.785013038589
BMI	flat foot	rs594024	C	T	-0.0146771	0.554162	0.00199081	1.7e-13	461460	54.3524339635934
BMI	flat foot	rs6023655	G	A	-0.0147346	0.765741	0.00234997	3.6e-10	461460	39.3142669937659
BMI	flat foot	rs60764613	T	G	0.02099	0.144883	0.00282688	1.1e-13	461460	55.1325713789588
BMI	flat foot	rs61740466	A	G	-0.0135153	0.237203	0.00231885	5.6e-09	461460	33.9706757234212
BMI	flat foot	rs61813324	T	C	0.0290259	0.135728	0.00292038	2.8e-23	461460	98.7849481049559
BMI	flat foot	rs61828641	A	G	0.0224585	0.10925	0.00315913	1.2e-12	461460	50.5387638499211
BMI	flat foot	rs61871615	T	C	-0.0267159	0.091551	0.00359269	1e-13	461460	55.2965766979267
BMI	flat foot	rs61903695	G	A	0.0166235	0.254964	0.00227115	2.5e-13	461460	53.5736722187439
BMI	flat foot	rs61992671	G	A	-0.0161925	0.49195	0.00206924	5.1e-15	461460	61.2356312376011
BMI	flat foot	rs62007782	A	G	-0.0167007	0.265091	0.00224215	9.4e-14	461460	55.4802155942979
BMI	flat foot	rs62072006	C	A	0.0156492	0.144541	0.00282374	3e-08	461460	30.7137601045345
BMI	flat foot	rs62107261	C	T	-0.0911559	0.048327	0.00460882	4.6e-87	461460	391.190401969672
BMI	flat foot	rs62241847	G	A	-0.0124263	0.314443	0.00212897	5.3e-09	461460	34.0676912708833
BMI	flat foot	rs62246311	A	G	0.0207539	0.102364	0.00325487	1.8e-10	461460	40.6565256194235
BMI	flat foot	rs62379271	G	T	0.0117237	0.578511	0.00200557	5e-09	461460	34.1705415474515
BMI	flat foot	rs6265	T	C	-0.0399185	0.188472	0.00252719	3.3e-56	461460	249.500118463599
BMI	flat foot	rs6430068	A	G	0.0186066	0.108559	0.0031882	5.3e-09	461460	34.0597178218365
BMI	flat foot	rs6444950	A	G	0.0158525	0.237474	0.00232007	8.3e-12	461460	46.6865158816594
BMI	flat foot	rs6474856	T	C	-0.0122041	0.64022	0.00207048	3.8e-09	461460	34.7430189645666
BMI	flat foot	rs6531639	A	G	-0.0136291	0.247548	0.00233909	5.7e-09	461460	33.9499085950438
BMI	flat foot	rs6545714	A	G	-0.0205219	0.601448	0.00201573	2.4e-24	461460	103.649815391143
BMI	flat foot	rs6560906	C	T	-0.012198	0.691874	0.00214136	1.2e-08	461460	32.4486
BMI	flat foot	rs6567160	C	T	0.0541723	0.232714	0.00234213	2.3e-118	461460	534.971533897998
BMI	flat foot	rs6575340	A	G	0.0207333	0.636038	0.00206189	8.7e-24	461460	101.112301666176
BMI	flat foot	rs66679256	T	C	0.0148864	0.445826	0.00198759	6.9e-14	461460	56.0949648715161
BMI	flat foot	rs6669189	T	C	0.0171368	0.401588	0.00201682	1.9e-17	461460	72.1977
BMI	flat foot	rs6669341	G	A	-0.0170287	0.582679	0.0019986	1.6e-17	461460	72.5954397716594
BMI	flat foot	rs6682438	C	T	0.0131586	0.673081	0.00210047	3.7e-10	461460	39.2450170494962
BMI	flat foot	rs6705567	C	T	-0.0146168	0.37596	0.00204919	9.8e-13	461460	50.8789653597949
BMI	flat foot	rs6707827	G	A	0.0119437	0.703627	0.00217332	3.9e-08	461460	30.201501653529
BMI	flat foot	rs6725931	T	C	0.0191046	0.847658	0.00274403	3.3e-12	461460	48.4725989375559
BMI	flat foot	rs6744646	G	A	0.0554684	0.828299	0.00261213	4.5e-100	461460	450.920335156474
BMI	flat foot	rs6752979	A	G	0.0125235	0.31688	0.00211721	3.3e-09	461460	34.9882068000946
BMI	flat foot	rs67609008	C	T	0.0170863	0.283614	0.0022021	8.6e-15	461460	60.2032724505273
BMI	flat foot	rs6831088	A	G	-0.0115222	0.640139	0.0020591	2.2e-08	461460	31.3122343873863
BMI	flat foot	rs6843852	T	C	0.0130897	0.507861	0.00197607	3.5e-11	461460	43.8786092768799
BMI	flat foot	rs6909685	T	C	-0.014612	0.326809	0.00211352	4.7e-12	461460	47.797449286882
BMI	flat foot	rs6922607	G	A	0.0148848	0.189847	0.00251479	3.2e-09	461460	35.0332699458639
BMI	flat foot	rs6938973	C	T	0.0182223	0.601456	0.00201872	1.8e-19	461460	81.480245883414
BMI	flat foot	rs6950388	A	G	0.0155219	0.795086	0.00244806	2.3e-10	461460	40.2016394647289
BMI	flat foot	rs6962980	C	A	-0.0159568	0.556019	0.00198814	1e-15	461460	64.4163028341095
BMI	flat foot	rs698147	G	A	-0.0128512	0.543596	0.00198514	9.6e-11	461460	41.9086047192547
BMI	flat foot	rs6998660	G	A	0.0125456	0.452592	0.00198902	2.8e-10	461460	39.7834727559357
BMI	flat foot	rs7024334	G	T	-0.0138177	0.77914	0.00238338	6.7e-09	461460	33.6111254728828
BMI	flat foot	rs7027304	T	C	0.0145492	0.652661	0.00208703	3.1e-12	461460	48.5980632413805
BMI	flat foot	rs7034554	G	A	-0.0129826	0.373825	0.00204252	2.1e-10	461460	40.4006949049074
BMI	flat foot	rs7038943	C	T	-0.0140202	0.33879	0.00208641	1.8e-11	461460	45.155143255846
BMI	flat foot	rs704061	C	T	0.0146374	0.45505	0.00198552	1.7e-13	461460	54.3472367794474
BMI	flat foot	rs705145	A	C	0.0139021	0.34518	0.0020798	2.3e-11	461460	44.6802697319885
BMI	flat foot	rs7070670	T	C	-0.0123274	0.327923	0.00211928	6e-09	461460	33.834862420333
BMI	flat foot	rs7081254	C	T	-0.0142516	0.205739	0.00245216	6.2e-09	461460	33.7775199353349
BMI	flat foot	rs7124681	A	C	0.0256977	0.408353	0.0020063	1.5e-37	461460	164.057043567603
BMI	flat foot	rs7132908	A	G	0.0297904	0.384458	0.00203363	1.4e-48	461460	214.588728780245
BMI	flat foot	rs71495038	A	G	0.0277998	0.076936	0.00370969	6.7e-14	461460	56.1573003807774
BMI	flat foot	rs7201895	A	G	-0.0149781	0.354291	0.00207999	6e-13	461460	51.8548133424271
BMI	flat foot	rs7218014	C	T	0.0189524	0.197305	0.00249216	2.9e-14	461460	57.8328644069396
BMI	flat foot	rs7232171	T	G	0.0123404	0.58263	0.00200821	8e-10	461460	37.7605525951988
BMI	flat foot	rs723672	T	C	0.0111273	0.43151	0.00200698	3e-08	461460	30.739133606526
BMI	flat foot	rs7259070	C	T	0.021869	0.596062	0.00203628	6.6e-27	461460	115.340273121336
BMI	flat foot	rs72634826	A	G	-0.021277	0.259858	0.00228001	1e-20	461460	87.0854100909021
BMI	flat foot	rs72649373	C	T	0.0178062	0.143188	0.00287805	6.1e-10	461460	38.2775332730326
BMI	flat foot	rs72673947	G	A	0.0218864	0.107031	0.00321496	9.9e-12	461460	46.3442261114043
BMI	flat foot	rs72892910	T	G	0.0387798	0.172232	0.00262053	1.5e-49	461460	218.993374546124
BMI	flat foot	rs72976986	A	G	-0.0232257	0.190123	0.00254712	7.6e-20	461460	83.1451516951778
BMI	flat foot	rs73026725	A	C	-0.022318	0.153534	0.00275052	4.9e-16	461460	65.8383669021405
BMI	flat foot	rs73052033	C	T	-0.0303929	0.18493	0.00254634	7.7e-33	461460	142.465470043807
BMI	flat foot	rs7306534	A	G	-0.0112754	0.621712	0.00205437	4.1e-08	461460	30.1234496224016
BMI	flat foot	rs73124396	C	T	-0.0154472	0.205144	0.0024548	3.1e-10	461460	39.5972866568799
BMI	flat foot	rs73142879	T	C	-0.0266936	0.192297	0.00252257	3.6e-26	461460	111.976260868921
BMI	flat foot	rs73193736	G	A	-0.0177165	0.243934	0.00232002	2.2e-14	461460	58.3136891280439
BMI	flat foot	rs7331420	A	G	-0.0143702	0.285276	0.00220081	6.6e-11	461460	42.6342513633989
BMI	flat foot	rs7357754	G	A	0.0141146	0.500139	0.00198362	1.1e-12	461460	50.6312105136163
BMI	flat foot	rs73601548	T	C	0.0177354	0.114527	0.00311639	1.3e-08	461460	32.3874301480023
BMI	flat foot	rs73985439	C	A	0.0136616	0.307299	0.00214059	1.7e-10	461460	40.7318620349705
BMI	flat foot	rs745249	T	C	0.0176118	0.281945	0.00219724	1.1e-15	461460	64.2466688136951
BMI	flat foot	rs74750282	C	T	-0.0196382	0.086623	0.00352561	2.5e-08	461460	31.0265106755726
BMI	flat foot	rs7498665	G	A	0.0268646	0.399659	0.00201997	2.3e-40	461460	176.87605196812
BMI	flat foot	rs7516554	T	C	0.0120066	0.399941	0.00201565	2.6e-09	461460	35.4819889799022
BMI	flat foot	rs7519259	A	G	0.0140028	0.52836	0.00198381	1.7e-12	461460	49.8227550736878
BMI	flat foot	rs75499503	T	C	-0.0180331	0.220101	0.00241845	8.9e-14	461460	55.598704683543
BMI	flat foot	rs7571496	G	A	-0.0158916	0.260545	0.00225454	1.8e-12	461460	49.6841058114566
BMI	flat foot	rs76183894	C	T	-0.0219584	0.080747	0.00364437	1.7e-09	461460	36.3040081442556
BMI	flat foot	rs7683836	A	G	-0.0122469	0.557215	0.00199427	8.2e-10	461460	37.7122590832725
BMI	flat foot	rs7708584	G	A	-0.0159321	0.572344	0.0019949	1.4e-15	461460	63.7825538498613
BMI	flat foot	rs7762794	G	A	0.0149077	0.285408	0.00218606	9.1e-12	461460	46.5045291237934
BMI	flat foot	rs7774	A	C	0.014988	0.310467	0.00215169	3.3e-12	461460	48.5205911688866
BMI	flat foot	rs7776021	A	G	0.0123701	0.287599	0.00218251	1.4e-08	461460	32.124180256019
BMI	flat foot	rs78012460	G	A	-0.0370828	0.022673	0.00666929	2.7e-08	461460	30.9160464423725
BMI	flat foot	rs7802342	G	T	0.0122748	0.288566	0.00218145	1.8e-08	461460	31.6618612000222
BMI	flat foot	rs7805441	T	C	0.0133747	0.502261	0.00198884	1.8e-11	461460	45.2237450906619
BMI	flat foot	rs784257	C	T	0.0179315	0.812541	0.00254968	2e-12	461460	49.4606710386962
BMI	flat foot	rs78605811	C	A	-0.032737	0.05405	0.00444673	1.8e-13	461460	54.1993843839803
BMI	flat foot	rs78886584	G	A	0.0116661	0.491021	0.0019948	5e-09	461460	34.2019437403613
BMI	flat foot	rs7893571	T	G	0.0140553	0.665897	0.00210152	2.3e-11	461460	44.7312775657605
BMI	flat foot	rs7924036	T	G	-0.0142836	0.503265	0.0019778	5.1e-13	461460	52.1565350508673
BMI	flat foot	rs7925100	A	G	0.014725	0.396117	0.0020221	3.3e-13	461460	53.0277824976242
BMI	flat foot	rs7944782	G	T	0.0157606	0.509784	0.00198748	2.2e-15	461460	62.8836985931838
BMI	flat foot	rs7947143	A	G	-0.0182782	0.163483	0.00267522	8.3e-12	461460	46.6816246977174
BMI	flat foot	rs7975187	G	A	0.0151361	0.213905	0.00241251	3.5e-10	461460	39.362969164399
BMI	flat foot	rs79780963	T	C	0.0236803	0.077428	0.00369591	1.5e-10	461460	41.0515674036414
BMI	flat foot	rs7996639	A	G	0.0145559	0.449354	0.00200245	3.6e-13	461460	52.8387923007136
BMI	flat foot	rs8015400	A	C	0.0213422	0.677097	0.00211709	6.7e-24	461460	101.624365482008
BMI	flat foot	rs8025516	G	T	-0.0146558	0.645928	0.00207578	1.7e-12	461460	49.8487796514159
BMI	flat foot	rs8047587	T	G	0.0676323	0.439435	0.00199438	1e-200	461460	1149.98085672557
BMI	flat foot	rs8063946	T	C	-0.0251967	0.05448	0.00436586	7.9e-09	461460	33.3077915382383
BMI	flat foot	rs8076669	C	T	0.0140681	0.561561	0.00199601	1.8e-12	461460	49.6756531075455
BMI	flat foot	rs8112818	G	A	-0.020696	0.400329	0.00202712	1.8e-24	461460	104.234630721036
BMI	flat foot	rs815163	C	T	-0.016485	0.563148	0.00198582	1e-16	461460	68.9122230345608
BMI	flat foot	rs852042	G	A	-0.0131207	0.758575	0.00231309	1.4e-08	461460	32.1756305700416
BMI	flat foot	rs862320	T	C	-0.0231703	0.40965	0.00201345	1.2e-30	461460	132.427973441586
BMI	flat foot	rs879620	T	C	0.0241136	0.613237	0.00203595	2.3e-32	461460	140.277496466946
BMI	flat foot	rs909892	A	G	-0.0184105	0.134817	0.00291255	2.6e-10	461460	39.9560460715059
BMI	flat foot	rs923994	G	A	-0.0145761	0.783195	0.00240219	1.3e-09	461460	36.8184996056834
BMI	flat foot	rs9294260	A	G	0.014782	0.476559	0.00198818	1e-13	461460	55.278100633731
BMI	flat foot	rs9349235	T	C	0.0111809	0.410635	0.00200924	2.6e-08	461460	30.9662070410687
BMI	flat foot	rs935166	A	G	-0.0161066	0.506805	0.00197292	3.2e-16	461460	66.6479680985858
BMI	flat foot	rs9366863	C	T	-0.0285083	0.671833	0.00210043	5.8e-42	461460	184.214721234227
BMI	flat foot	rs9461887	T	C	0.0148892	0.277069	0.00220206	1.4e-11	461460	45.7175079191874
BMI	flat foot	rs9463175	T	C	-0.0115	0.338958	0.00210115	4.4e-08	461460	29.9557145355072
BMI	flat foot	rs9478496	C	T	0.0181836	0.164225	0.00267493	1.1e-11	461460	46.2096855591967
BMI	flat foot	rs9515446	G	A	0.0151051	0.447709	0.00199052	3.2e-14	461460	57.5853798787255
BMI	flat foot	rs9522180	T	C	-0.0141095	0.553392	0.00199325	1.5e-12	461460	50.1069329058393
BMI	flat foot	rs9571687	A	C	-0.0135388	0.329363	0.0021094	1.4e-10	461460	41.1946274736687
BMI	flat foot	rs9638713	G	A	-0.0361735	0.97477	0.00635399	1.2e-08	461460	32.4105295128668
BMI	flat foot	rs9673839	G	A	0.0130337	0.490967	0.00198783	5.5e-11	461460	42.9907555237753
BMI	flat foot	rs9830592	A	C	0.0154849	0.582421	0.00200164	1e-14	461460	59.8470827374927
BMI	flat foot	rs9839081	A	G	-0.011701	0.325232	0.00214045	4.6e-08	461460	29.8836679211853
BMI	flat foot	rs9843653	C	T	0.0294509	0.511652	0.00197538	2.9e-50	461460	222.276707500895
BMI	flat foot	rs9876664	T	G	-0.0180478	0.375389	0.00204174	9.6e-19	461460	78.1350298845483
BMI	flat foot	rs9888533	T	C	0.0120038	0.538079	0.0020182	2.7e-09	461460	35.3758770460272
BMI	flat foot	rs9926784	C	T	-0.023818	0.184576	0.00254677	8.6e-21	461460	87.4639826185581
BMI	flat foot	rs9951619	G	T	0.0144231	0.767369	0.00235777	9.5e-10	461460	37.4207486631039
waist circumference	flat foot	rs10128597	A	G	-0.0166279	NA	0.00209557	2.11e-15	407661	62.9605237790651
waist circumference	flat foot	rs10132280	A	C	-0.0164064	NA	0.0020337	7.19e-16	407661	65.0804704369518
waist circumference	flat foot	rs10153031	G	T	0.0182365	NA	0.00190604	1.09e-21	407661	91.5412482957006
waist circumference	flat foot	rs10182458	G	A	0.0198069	NA	0.00186199	1.99e-26	407661	113.155638293342
waist circumference	flat foot	rs10248298	A	C	0.0131809	NA	0.00192688	7.89e-12	407661	46.7927599455706
waist circumference	flat foot	rs10269774	A	G	0.0129258	NA	0.00198488	7.41e-11	407661	42.4076514290206
waist circumference	flat foot	rs10422861	T	C	0.0110548	NA	0.00197007	2.01e-08	407661	31.4873661032743
waist circumference	flat foot	rs1048013	T	C	0.0110185	NA	0.0018722	3.97e-09	407661	34.6368460663168
waist circumference	flat foot	rs10506965	G	T	-0.0158288	NA	0.00186915	2.49e-17	407661	71.7142635071265
waist circumference	flat foot	rs1056441	C	T	0.0134395	NA	0.0019776	1.08e-11	407661	46.1835364846363
waist circumference	flat foot	rs1073331	G	A	-0.011642	NA	0.00188252	6.24e-10	407661	38.2449292187121
waist circumference	flat foot	rs10756713	G	A	-0.0150071	NA	0.00187848	1.36e-15	407661	63.823155315373
waist circumference	flat foot	rs10780248	A	G	-0.0110596	NA	0.00187186	3.45e-09	407661	34.9084030127987
waist circumference	flat foot	rs10787738	T	C	0.0144743	NA	0.00216356	2.23e-11	407661	44.7563974273257
waist circumference	flat foot	rs10894605	G	A	0.0111058	NA	0.00188298	3.68e-09	407661	34.7861328539846
waist circumference	flat foot	rs10898330	T	C	-0.0111934	NA	0.00186823	2.08e-09	407661	35.8972544408582
waist circumference	flat foot	rs10936684	A	G	-0.0115118	NA	0.00198349	6.48e-09	407661	33.6840505451359
waist circumference	flat foot	rs10938398	A	G	0.0206341	NA	0.00187873	4.61e-28	407661	120.625795531708
waist circumference	flat foot	rs10947793	G	A	-0.0122259	NA	0.00193301	2.54e-10	407661	40.0028879988872
waist circumference	flat foot	rs10954772	C	T	-0.0146578	NA	0.00201226	3.23e-13	407661	53.0600022353277
waist circumference	flat foot	rs10957088	C	T	0.0149176	NA	0.00253215	3.83e-09	407661	34.7069881171836
waist circumference	flat foot	rs11030108	G	A	-0.0248117	NA	0.00198441	7.16e-36	407661	156.332077188076
waist circumference	flat foot	rs11056876	G	A	0.013053	NA	0.00230506	1.49e-08	407661	32.0666858041685
waist circumference	flat foot	rs11071546	C	T	0.0115621	NA	0.00187283	6.68e-10	407661	38.1131282975258
waist circumference	flat foot	rs11099020	T	C	-0.0110748	NA	0.00194157	1.17e-08	407661	32.5359541642108
waist circumference	flat foot	rs111258054	T	C	0.0165052	NA	0.00242493	1e-11	407661	46.3277319277063
waist circumference	flat foot	rs111260184	A	G	0.0102452	NA	0.00187148	4.39e-08	407661	29.9687321662953
waist circumference	flat foot	rs11160601	T	C	0.0201436	NA	0.00322709	4.32e-10	407661	38.962776022425
waist circumference	flat foot	rs11216221	G	A	0.0245173	NA	0.00405912	1.54e-09	407661	36.4820614579064
waist circumference	flat foot	rs112566467	T	C	0.0188265	NA	0.00228678	1.83e-16	407661	67.7779261194501
waist circumference	flat foot	rs113784412	T	C	0.0144613	NA	0.00201673	7.46e-13	407661	51.4182182339899
waist circumference	flat foot	rs113866544	C	T	0.028472	NA	0.00370068	1.43e-14	407661	59.1931
waist circumference	flat foot	rs114964326	A	G	-0.0339599	NA	0.0055405	8.82e-10	407661	37.5692699909067
waist circumference	flat foot	rs115056380	A	G	-0.0243843	NA	0.00433247	1.82e-08	407661	31.6772393923706
waist circumference	flat foot	rs11607476	C	A	0.0106982	NA	0.00187029	1.06e-08	407661	32.7191031616028
waist circumference	flat foot	rs11636611	T	C	0.0112866	NA	0.00185743	1.23e-09	407661	36.9231908871421
waist circumference	flat foot	rs11653367	G	A	-0.0182133	NA	0.00198696	4.89e-20	407661	84.0227522075522
waist circumference	flat foot	rs11704728	T	C	0.0150712	NA	0.00234079	1.21e-10	407661	41.4542086174682
waist circumference	flat foot	rs11757278	C	T	-0.0135678	NA	0.00201848	1.8e-11	407661	45.1822479340845
waist circumference	flat foot	rs11759152	A	G	0.0151099	NA	0.00276456	4.61e-08	407661	29.872323897912
waist circumference	flat foot	rs1182199	A	C	-0.0144063	NA	0.00201663	9.08e-13	407661	51.0329097066999
waist circumference	flat foot	rs11824092	C	T	0.0139447	NA	0.00194401	7.33e-13	407661	51.4540105334006
waist circumference	flat foot	rs11878507	A	G	-0.0146738	NA	0.00186162	3.22e-15	407661	62.1299477105373
waist circumference	flat foot	rs11917587	A	G	0.0154906	NA	0.00187973	1.71e-16	407661	67.9115125425958
waist circumference	flat foot	rs11923804	A	C	-0.012582	NA	0.00198754	2.44e-10	407661	40.0742566753922
waist circumference	flat foot	rs12044012	A	G	-0.0122505	NA	0.00199204	7.76e-10	407661	37.8189432152311
waist circumference	flat foot	rs12072739	G	A	0.0174869	NA	0.00223159	4.65e-15	407661	61.4037237393528
waist circumference	flat foot	rs12088070	T	C	0.011437	NA	0.00202545	1.64e-08	407661	31.8844594134021
waist circumference	flat foot	rs12103006	G	A	0.0131917	NA	0.00187993	2.27e-12	407661	49.2397733147991
waist circumference	flat foot	rs12140153	T	G	-0.0279147	NA	0.00323157	5.71e-18	407661	74.6168074695119
waist circumference	flat foot	rs1218822	A	G	0.0137486	NA	0.00196234	2.45e-12	407661	49.0869795851273
waist circumference	flat foot	rs12199502	C	T	-0.0142156	NA	0.00247696	9.52e-09	407661	32.937472672494
waist circumference	flat foot	rs1229984	C	T	0.0380954	NA	0.00627503	1.27e-09	407661	36.8562658957091
waist circumference	flat foot	rs12330631	T	C	-0.0110388	NA	0.00193201	1.11e-08	407661	32.6454650107529
waist circumference	flat foot	rs12339822	G	A	0.0116343	NA	0.00187171	5.1e-10	407661	38.6368102004609
waist circumference	flat foot	rs12367809	T	C	0.0219231	NA	0.00193264	7.98e-30	407661	128.676687138295
waist circumference	flat foot	rs12375196	A	C	0.0127804	NA	0.0018887	1.32e-11	407661	45.7889623449127
waist circumference	flat foot	rs12506689	A	G	0.0121834	NA	0.00193014	2.75e-10	407661	39.8434790556015
waist circumference	flat foot	rs12514473	C	T	-0.0148009	NA	0.00215848	7.03e-12	407661	47.0195058106173
waist circumference	flat foot	rs12516350	G	A	-0.0114715	NA	0.00186671	7.98e-10	407661	37.7645731469991
waist circumference	flat foot	rs12616638	G	A	-0.0104379	NA	0.00190159	4.04e-08	407661	30.1293916741939
waist circumference	flat foot	rs12680342	G	T	-0.0126567	NA	0.00220737	9.82e-09	407661	32.8767265970807
waist circumference	flat foot	rs12718572	T	C	-0.0120621	NA	0.00189783	2.07e-10	407661	40.3951386999523
waist circumference	flat foot	rs12726165	T	C	0.0115314	NA	0.00192324	2.02e-09	407661	35.9496757588367
waist circumference	flat foot	rs12731208	G	T	0.0113729	NA	0.00194919	5.39e-09	407661	34.0433242273672
waist circumference	flat foot	rs12877270	A	G	0.0136897	NA	0.00188375	3.67e-13	407661	52.8128008961367
waist circumference	flat foot	rs13163306	A	G	-0.0110365	NA	0.00186355	3.17e-09	407661	35.0734514569061
waist circumference	flat foot	rs1320903	A	G	0.0187779	NA	0.0019977	5.47e-21	407661	88.3550493876797
waist circumference	flat foot	rs1321521	A	C	0.0131604	NA	0.00195141	1.54e-11	407661	45.4819415737025
waist circumference	flat foot	rs1327259	G	A	-0.0107205	NA	0.00191548	2.18e-08	407661	31.323674915646
waist circumference	flat foot	rs13322435	G	A	-0.0163938	NA	0.00190791	8.51e-18	407661	73.8314445584526
waist circumference	flat foot	rs1336486	G	T	0.0127375	NA	0.00197607	1.15e-10	407661	41.5490992950203
waist circumference	flat foot	rs13427822	G	A	-0.0149809	NA	0.00211349	1.36e-12	407661	50.2427364223583
waist circumference	flat foot	rs1436348	G	A	0.0122897	NA	0.00188493	7.03e-11	407661	42.5098898183592
waist circumference	flat foot	rs1441264	A	G	0.0151611	NA	0.00192836	3.77e-15	407661	61.8134616224357
waist circumference	flat foot	rs144443274	T	C	0.0182195	NA	0.00249619	2.9e-13	407661	53.274023761872
waist circumference	flat foot	rs147786161	G	A	0.011882	NA	0.00188238	2.75e-10	407661	39.8439480934477
waist circumference	flat foot	rs1490382	G	A	-0.0111753	NA	0.00191798	5.66e-09	407661	33.949087223862
waist circumference	flat foot	rs1522569	G	T	-0.0133624	NA	0.00240636	2.81e-08	407661	30.8351173676373
waist circumference	flat foot	rs1559900	T	C	0.0129202	NA	0.00205489	3.23e-10	407661	39.5329465097409
waist circumference	flat foot	rs156902	T	G	-0.0156652	NA	0.00253733	6.66e-10	407661	38.1167486681814
waist circumference	flat foot	rs1571136	T	C	0.0108151	NA	0.00187955	8.71e-09	407661	33.1093901516646
waist circumference	flat foot	rs1625623	T	C	0.0108468	NA	0.00194671	2.52e-08	407661	31.0454968468505
waist circumference	flat foot	rs1652376	T	G	-0.0191391	NA	0.00186072	8.16e-25	407661	105.798336972984
waist circumference	flat foot	rs165722	T	C	0.0105585	NA	0.00186594	1.53e-08	407661	32.0189413311442
waist circumference	flat foot	rs16916303	G	A	-0.0169347	NA	0.00288728	4.48e-09	407661	34.4013
waist circumference	flat foot	rs17094222	C	T	0.0143328	NA	0.00227558	3e-10	407661	39.6712
waist circumference	flat foot	rs1724557	A	C	-0.0125658	NA	0.00189502	3.33e-11	407661	43.9694020737149
waist circumference	flat foot	rs17399739	G	A	0.0238767	NA	0.0036487	5.99e-11	407661	42.8223169369065
waist circumference	flat foot	rs1752169	A	C	0.0144599	NA	0.00214965	1.74e-11	407661	45.2473280473661
waist circumference	flat foot	rs17639546	A	G	-0.0175466	NA	0.00260594	1.66e-11	407661	45.3372315097803
waist circumference	flat foot	rs17770336	T	C	0.0191746	NA	0.00198068	3.64e-22	407661	93.7177519852126
waist circumference	flat foot	rs1834144	A	C	-0.0143554	NA	0.0019222	8.13e-14	407661	55.7739393312589
waist circumference	flat foot	rs186234792	G	A	0.0309274	NA	0.0056667	4.82e-08	407661	29.7868274308946
waist circumference	flat foot	rs1902066	C	T	0.0106493	NA	0.0018823	1.54e-08	407661	32.0082778399731
waist circumference	flat foot	rs1922879	A	G	-0.0110155	NA	0.00196939	2.23e-08	407661	31.2854814167023
waist circumference	flat foot	rs1942826	A	G	0.0171312	NA	0.00281675	1.19e-09	407661	36.9893614407033
waist circumference	flat foot	rs2007833	G	A	-0.0127211	NA	0.00230209	3.28e-08	407661	30.5353291583831
waist circumference	flat foot	rs2066295	G	A	-0.0228124	NA	0.0022153	7.22e-25	407661	106.041223608977
waist circumference	flat foot	rs215669	A	G	-0.0129234	NA	0.00191424	1.47e-11	407661	45.5783572969108
waist circumference	flat foot	rs2172131	C	T	-0.0126836	NA	0.00188229	1.6e-11	407661	45.4056475803331
waist circumference	flat foot	rs217669	C	T	0.0128558	NA	0.00208513	7.03e-10	407661	38.0127956184704
waist circumference	flat foot	rs2187449	A	G	0.0120805	NA	0.00221044	4.62e-08	407661	29.8682808818902
waist circumference	flat foot	rs2289379	T	C	-0.0105034	NA	0.00190547	3.54e-08	407661	30.3845947364121
waist circumference	flat foot	rs2306537	G	A	0.0135199	NA	0.00200622	1.59e-11	407661	45.4137868110423
waist circumference	flat foot	rs2307111	C	T	-0.0239454	NA	0.00190378	2.8e-36	407661	158.200751273911
waist circumference	flat foot	rs236660	C	T	0.0176701	NA	0.00194806	1.18e-19	407661	82.275631811652
waist circumference	flat foot	rs2370982	T	C	0.0223143	NA	0.0022735	9.71e-23	407661	96.3328673749945
waist circumference	flat foot	rs2404324	G	A	-0.0186094	NA	0.00257027	4.48e-13	407661	52.4209777130707
waist circumference	flat foot	rs2439823	G	A	0.0154423	NA	0.00186947	1.45e-16	407661	68.231487506645
waist circumference	flat foot	rs2456524	T	C	0.0150439	NA	0.00263316	1.11e-08	407661	32.641059478401
waist circumference	flat foot	rs245767	G	A	0.0149359	NA	0.00209568	1.03e-12	407661	50.7938025362257
waist circumference	flat foot	rs2470946	T	G	0.0111576	NA	0.00189135	3.65e-09	407661	34.8013136442206
waist circumference	flat foot	rs2528787	T	C	-0.0126455	NA	0.00193039	5.72e-11	407661	42.9120994739856
waist circumference	flat foot	rs2569993	C	T	0.0134039	NA	0.0020001	2.06e-11	407661	44.9114221877828
waist circumference	flat foot	rs2678204	G	T	0.0166782	NA	0.00196409	2.04e-17	407661	72.1063405420763
waist circumference	flat foot	rs2731238	T	G	-0.0232909	NA	0.00404977	8.86e-09	407661	33.0757494176504
waist circumference	flat foot	rs2744938	G	A	0.0305147	NA	0.00261833	2.18e-31	407661	135.82112239015
waist circumference	flat foot	rs28375268	T	G	-0.0142212	NA	0.00195455	3.44e-13	407661	52.9391285790134
waist circumference	flat foot	rs284532	G	T	-0.0107684	NA	0.00186519	7.77e-09	407661	33.331439590335
waist circumference	flat foot	rs28489620	A	G	-0.0127224	NA	0.00205412	5.88e-10	407661	38.3605070410336
waist circumference	flat foot	rs2861344	A	G	0.0115565	NA	0.00185646	4.82e-10	407661	38.7506796675693
waist circumference	flat foot	rs2861692	C	T	-0.0166676	NA	0.00208318	1.23e-15	407661	64.0162770283656
waist circumference	flat foot	rs2962082	A	G	-0.0102614	NA	0.00186344	3.66e-08	407661	30.3235662857834
waist circumference	flat foot	rs3004179	G	A	0.0117745	NA	0.00189514	5.2e-10	407661	38.6011480167734
waist circumference	flat foot	rs308911	G	A	-0.0118731	NA	0.00206269	8.61e-09	407661	33.1328042248393
waist circumference	flat foot	rs3113509	T	C	-0.0127687	NA	0.00210337	1.27e-09	407661	36.8519001119392
waist circumference	flat foot	rs34045288	T	C	0.0207973	NA	0.00196813	4.24e-26	407661	111.661695964041
waist circumference	flat foot	rs34234296	A	G	-0.0129962	NA	0.00192625	1.51e-11	407661	45.5203233254479
waist circumference	flat foot	rs34517439	A	C	0.0302012	NA	0.00285242	3.39e-26	407661	112.103538792863
waist circumference	flat foot	rs34847111	T	C	0.0124083	NA	0.0021532	8.28e-09	407661	33.2088393379621
waist circumference	flat foot	rs34994596	C	T	-0.0137728	NA	0.00202678	1.08e-11	407661	46.1774
waist circumference	flat foot	rs35343344	A	C	-0.0179443	NA	0.00213387	4.13e-17	407661	70.7155618946703
waist circumference	flat foot	rs35679975	C	T	-0.0244469	NA	0.00235985	3.79e-25	407661	107.319011591125
waist circumference	flat foot	rs35867081	G	A	-0.0113488	NA	0.00186432	1.15e-09	407661	37.0558548976564
waist circumference	flat foot	rs35882248	T	C	0.0164641	NA	0.002006	2.26e-16	407661	67.361539247475
waist circumference	flat foot	rs35972789	A	C	-0.0292226	NA	0.00487889	2.1e-09	407661	35.8751332740234
waist circumference	flat foot	rs36156	C	T	0.0119633	NA	0.00194407	7.57e-10	407661	37.8683218352709
waist circumference	flat foot	rs369230	T	G	0.0110328	NA	0.00202233	4.88e-08	407661	29.7622192348349
waist circumference	flat foot	rs3770821	C	T	0.0130904	NA	0.00198911	4.67e-11	407661	43.3097924571699
waist circumference	flat foot	rs3774063	T	C	0.0207635	NA	0.00308166	1.61e-11	407661	45.3972505821674
waist circumference	flat foot	rs3776712	C	T	-0.0116152	NA	0.00211544	4e-08	407661	30.1473976782637
waist circumference	flat foot	rs3814883	T	C	0.0254681	NA	0.00186639	2.14e-42	407661	186.202781623306
waist circumference	flat foot	rs3826408	T	C	0.0113154	NA	0.00185983	1.17e-09	407661	37.0161454908373
waist circumference	flat foot	rs3993347	C	T	-0.0137963	NA	0.00194337	1.26e-12	407661	50.3978651281865
waist circumference	flat foot	rs40067	A	G	-0.0177159	NA	0.00247747	8.63e-13	407661	51.1337332083033
waist circumference	flat foot	rs4055791	T	C	-0.0130472	NA	0.0018808	4e-12	407661	48.1223997598726
waist circumference	flat foot	rs4072917	A	G	0.0106757	NA	0.00186572	1.05e-08	407661	32.7414310419211
waist circumference	flat foot	rs41279738	G	T	0.0491105	NA	0.0058677	5.78e-17	407661	70.0504255661964
waist circumference	flat foot	rs4148155	G	A	-0.0161582	NA	0.00292008	3.14e-08	407661	30.6192344756379
waist circumference	flat foot	rs429358	C	T	-0.0247647	NA	0.00255656	3.43e-22	407661	93.8322288776258
waist circumference	flat foot	rs4435118	A	G	0.0132194	NA	0.00217652	1.25e-09	407661	36.8889278263659
waist circumference	flat foot	rs4456769	T	C	0.01315	NA	0.00196436	2.17e-11	407661	44.8133293880394
waist circumference	flat foot	rs4482463	A	C	-0.0277234	NA	0.00352406	3.64e-15	407661	61.8876886976016
waist circumference	flat foot	rs4525978	T	C	-0.0115435	NA	0.00211621	4.9e-08	407661	29.7546851633688
waist circumference	flat foot	rs4586381	A	C	-0.0107604	NA	0.00193177	2.54e-08	407661	31.0272915358617
waist circumference	flat foot	rs4671328	G	T	-0.0156187	NA	0.00188607	1.22e-16	407661	68.5759797747846
waist circumference	flat foot	rs4718964	T	G	0.0134909	NA	0.00189052	9.6e-13	407661	50.9234
waist circumference	flat foot	rs4722398	T	C	0.0162822	NA	0.00270177	1.68e-09	407661	36.3184486537746
waist circumference	flat foot	rs4743930	T	C	0.0120016	NA	0.00214348	2.15e-08	407661	31.3499818916808
waist circumference	flat foot	rs4876611	G	A	0.0160928	NA	0.00206202	5.98e-15	407661	60.9081418686513
waist circumference	flat foot	rs4900715	A	G	-0.0117012	NA	0.00185848	3.05e-10	407661	39.6408438304888
waist circumference	flat foot	rs4981693	A	G	0.0166678	NA	0.00221721	5.58e-14	407661	56.5120124537132
waist circumference	flat foot	rs543874	G	A	0.035504	NA	0.00229202	4.03e-54	407661	239.947170620159
waist circumference	flat foot	rs55938344	C	A	-0.0137001	NA	0.00217834	3.19e-10	407661	39.5543280429229
waist circumference	flat foot	rs56094641	G	A	0.0566533	NA	0.00189468	1.9e-196	407661	894.080354102389
waist circumference	flat foot	rs56187939	G	A	-0.0120003	NA	0.00201775	2.73e-09	407661	35.371002090146
waist circumference	flat foot	rs56203712	G	A	-0.0153329	NA	0.00223491	6.86e-12	407661	47.0680708306431
waist circumference	flat foot	rs56356382	C	T	-0.0166271	NA	0.00236186	1.92e-12	407661	49.5590057109081
waist circumference	flat foot	rs56398417	T	C	-0.0132917	NA	0.00200618	3.46e-11	407661	43.895412767285
waist circumference	flat foot	rs57066717	GAC	G	-0.0135636	NA	0.00207674	6.52e-11	407661	42.656337194492
waist circumference	flat foot	rs57307148	A	C	0.018511	NA	0.00226689	3.19e-16	407661	66.6801760273854
waist circumference	flat foot	rs57590313	A	C	0.0146884	NA	0.00241907	1.26e-09	407661	36.8680340473027
waist circumference	flat foot	rs57800857	C	A	-0.0143522	NA	0.00193887	1.34e-13	407661	54.7945598809512
waist circumference	flat foot	rs588660	A	G	0.0148905	NA	0.00188976	3.28e-15	407661	62.0873504429453
waist circumference	flat foot	rs59607297	C	T	0.0127954	NA	0.00231141	3.1e-08	407661	30.6444356413207
waist circumference	flat foot	rs6030803	C	T	-0.0186385	NA	0.00281843	3.76e-11	407661	43.7325981511652
waist circumference	flat foot	rs60764613	T	G	0.0170996	NA	0.002649	1.08e-10	407661	41.6683070148337
waist circumference	flat foot	rs60898782	A	G	0.0150576	NA	0.00232826	9.97e-11	407661	41.8260090971423
waist circumference	flat foot	rs61023343	C	A	0.0113381	NA	0.00194062	5.14e-09	407661	34.134805270918
waist circumference	flat foot	rs61813324	T	C	0.0217781	NA	0.00275481	2.67e-15	407661	62.4963340572727
waist circumference	flat foot	rs61826867	G	A	0.017592	NA	0.00297496	3.35e-09	407661	34.9676173065899
waist circumference	flat foot	rs61903695	G	A	0.0125342	NA	0.00212847	3.89e-09	407661	34.6781597572927
waist circumference	flat foot	rs61969510	C	T	0.0125993	NA	0.00208168	1.43e-09	407661	36.6321799473478
waist circumference	flat foot	rs61992671	G	A	-0.0140485	NA	0.00193749	4.14e-13	407661	52.5749467682404
waist circumference	flat foot	rs62072003	T	C	0.0146714	NA	0.00264677	2.97e-08	407661	30.7261805421359
waist circumference	flat foot	rs62261725	G	A	-0.0144853	NA	0.00198409	2.86e-13	407661	53.3003574032556
waist circumference	flat foot	rs62395827	T	C	-0.023172	NA	0.00308657	6.03e-14	407661	56.3602158242231
waist circumference	flat foot	rs629471	G	A	0.0123161	NA	0.00205531	2.07e-09	407661	35.9078673147317
waist circumference	flat foot	rs635132	G	A	0.0123322	NA	0.00210813	4.92e-09	407661	34.2203313879798
waist circumference	flat foot	rs6416913	C	T	-0.0117898	NA	0.00208808	1.64e-08	407661	31.8798653027403
waist circumference	flat foot	rs6433243	C	T	-0.0132939	NA	0.00195028	9.33e-12	407661	46.4631607528495
waist circumference	flat foot	rs6445258	C	T	-0.0125792	NA	0.00228807	3.85e-08	407661	30.2249297278786
waist circumference	flat foot	rs6567160	C	T	0.0431506	NA	0.00219179	2.77e-86	407661	387.590982827969
waist circumference	flat foot	rs6575340	A	G	0.016753	NA	0.0019336	4.55e-18	407661	75.0671229954629
waist circumference	flat foot	rs6659830	A	G	-0.0176069	NA	0.00199157	9.51e-19	407661	78.1578336490355
waist circumference	flat foot	rs66679256	T	C	0.0143993	NA	0.00187143	1.42e-14	407661	59.2016014774996
waist circumference	flat foot	rs6695898	A	G	-0.0117009	NA	0.00186824	3.77e-10	407661	39.2257333870193
waist circumference	flat foot	rs6739755	G	A	-0.0155629	NA	0.00190596	3.2e-16	407661	66.6732091327933
waist circumference	flat foot	rs67481408	TA	T	0.0145727	NA	0.00209885	3.83e-12	407661	48.2075560470706
waist circumference	flat foot	rs6751993	G	A	0.0428629	NA	0.00250263	9.31e-66	407661	293.33756239491
waist circumference	flat foot	rs67632512	A	C	0.0170891	NA	0.00292281	5.01e-09	407661	34.1849605062179
waist circumference	flat foot	rs678278	G	A	-0.0107389	NA	0.00186352	8.28e-09	407661	33.2085069045011
waist circumference	flat foot	rs6845883	G	A	-0.0136018	NA	0.00225712	1.68e-09	407661	36.3146063495385
waist circumference	flat foot	rs7038934	C	T	0.0111507	NA	0.00191072	5.35e-09	407661	34.0571289438204
waist circumference	flat foot	rs7070670	T	C	-0.0117059	NA	0.00198865	3.95e-09	407661	34.6490059610351
waist circumference	flat foot	rs7115013	T	C	-0.0108313	NA	0.0018732	7.37e-09	407661	33.4341849742127
waist circumference	flat foot	rs7117115	G	A	-0.020044	NA	0.00189181	3.14e-26	407661	112.25653269282
waist circumference	flat foot	rs7138383	A	G	-0.0158782	NA	0.0021377	1.11e-13	407661	55.1704963003624
waist circumference	flat foot	rs7163176	A	G	-0.011901	NA	0.00186898	1.92e-10	407661	40.5466960710067
waist circumference	flat foot	rs7171864	A	G	0.0151922	NA	0.0019695	1.22e-14	407661	59.5014072532508
waist circumference	flat foot	rs7179507	A	G	0.0139805	NA	0.00199488	2.41e-12	407661	49.1144996975549
waist circumference	flat foot	rs7210186	G	A	0.0121052	NA	0.00200809	1.66e-09	407661	36.3392082545855
waist circumference	flat foot	rs7259070	C	T	0.0169678	NA	0.00190994	6.45e-19	407661	78.924073757543
waist circumference	flat foot	rs72820274	A	G	0.0118657	NA	0.00189047	3.46e-10	407661	39.3953549047752
waist circumference	flat foot	rs72892910	T	G	0.0314001	NA	0.00247589	7.41e-37	407661	160.841176144316
waist circumference	flat foot	rs72959041	A	G	0.0301906	NA	0.00430962	2.46e-12	407661	49.0753495497669
waist circumference	flat foot	rs73068448	T	C	-0.01532	NA	0.00249665	8.45e-10	407661	37.6530423101986
waist circumference	flat foot	rs731540	A	G	0.0126877	NA	0.00201425	3e-10	407661	39.6768263869155
waist circumference	flat foot	rs7377083	A	C	0.01312	NA	0.00188796	3.67e-12	407661	48.292530413082
waist circumference	flat foot	rs73985439	C	A	0.0132309	NA	0.00201968	5.72e-11	407661	42.9152368392618
waist circumference	flat foot	rs7498665	G	A	0.0246546	NA	0.00189741	1.33e-38	407661	168.838474990094
waist circumference	flat foot	rs7519259	A	G	0.0134443	NA	0.00187317	7.11e-13	407661	51.5133592583179
waist circumference	flat foot	rs754209	T	C	0.0111077	NA	0.00193327	9.16e-09	407661	33.0111861256436
waist circumference	flat foot	rs756717	A	G	-0.0115846	NA	0.00192031	1.61e-09	407661	36.3929505993799
waist circumference	flat foot	rs7583157	G	A	0.0130497	NA	0.0020597	2.36e-10	407661	40.1412587428408
waist circumference	flat foot	rs76040172	A	G	-0.031822	NA	0.00409701	8.03e-15	407661	60.3279772730963
waist circumference	flat foot	rs7630382	T	C	0.0130901	NA	0.00186658	2.33e-12	407661	49.1802329632319
waist circumference	flat foot	rs76895963	G	T	0.043494	NA	0.00719302	1.48e-09	407661	36.5623442926221
waist circumference	flat foot	rs7707394	A	G	-0.0181054	NA	0.00193981	1.02e-20	407661	87.1155594057617
waist circumference	flat foot	rs77162980	C	A	-0.0536372	NA	0.00566212	2.72e-21	407661	89.737078743506
waist circumference	flat foot	rs77165542	T	C	-0.0721526	NA	0.00508807	1.21e-45	407661	201.092412796157
waist circumference	flat foot	rs77234932	T	C	-0.0165087	NA	0.00224106	1.75e-13	407661	54.2646057638982
waist circumference	flat foot	rs778094	A	G	-0.0114182	NA	0.00188666	1.43e-09	407661	36.6273819422908
waist circumference	flat foot	rs7845090	A	G	-0.0208089	NA	0.0020578	4.88e-24	407661	102.256233014699
waist circumference	flat foot	rs7894565	C	T	0.0204287	NA	0.00201128	3.08e-24	407661	103.165446176744
waist circumference	flat foot	rs7925100	A	G	0.0124779	NA	0.00189944	5.06e-11	407661	43.1548599885264
waist circumference	flat foot	rs7941828	T	C	-0.0163651	NA	0.00193243	2.48e-17	407661	71.7179148185958
waist circumference	flat foot	rs7952436	T	C	-0.0268741	NA	0.00335804	1.22e-15	407661	64.0462928782131
waist circumference	flat foot	rs8078135	T	C	-0.0112572	NA	0.00186244	1.5e-09	407661	36.5337331565196
waist circumference	flat foot	rs815163	C	T	-0.0142686	NA	0.00187293	2.57e-14	407661	58.0386769537067
waist circumference	flat foot	rs869400	G	T	0.0208153	NA	0.00240331	4.67e-18	407661	75.0142257874454
waist circumference	flat foot	rs883528	C	T	0.0124716	NA	0.00203718	9.24e-10	407661	37.4786042038409
waist circumference	flat foot	rs894736	G	A	0.0163291	NA	0.00193652	3.39e-17	407661	71.1014394931503
waist circumference	flat foot	rs927606	T	C	-0.0115761	NA	0.00185438	4.3e-10	407661	38.9695095086592
waist circumference	flat foot	rs9294260	A	G	0.0128048	NA	0.00187026	7.56e-12	407661	46.8748075153267
waist circumference	flat foot	rs9343	G	A	0.0103346	NA	0.00186032	2.77e-08	407661	30.8609934931787
waist circumference	flat foot	rs935166	A	G	-0.014013	NA	0.00186235	5.3e-14	407661	56.615781537531
waist circumference	flat foot	rs9370243	T	G	0.0199682	NA	0.00340993	4.74e-09	407661	34.291365364115
waist circumference	flat foot	rs9478496	C	T	0.0148008	NA	0.00251312	3.88e-09	407661	34.6850078254543
waist circumference	flat foot	rs9536637	G	T	-0.0190168	NA	0.00292236	7.65e-11	407661	42.3453101166505
waist circumference	flat foot	rs9568867	A	G	0.0215852	NA	0.00278428	9.01e-15	407661	60.1013473051211
waist circumference	flat foot	rs9842991	A	G	0.0110603	NA	0.00198363	2.46e-08	407661	31.0892573250407
waist circumference	flat foot	rs9843653	C	T	0.0191257	NA	0.00186155	9.22e-25	407661	105.556051597577
waist circumference	flat foot	rs9888533	T	C	0.0108188	NA	0.0018911	1.06e-08	407661	32.7286
waist circumference	flat foot	rs9968060	T	C	0.0146596	NA	0.00197793	1.25e-13	407661	54.9313503017487
waist circumference	flat foot	rs9991695	C	A	-0.0109181	NA	0.00186705	4.98e-09	407661	34.1963778859949
hip circumference	flat foot	rs10115613	A	G	-0.0203965	NA	0.00353025	7.58e-09	407662	33.3809156526964
hip circumference	flat foot	rs10118701	G	A	0.0174305	NA	0.00225177	9.88e-15	407662	59.9196823107254
hip circumference	flat foot	rs10132514	T	C	-0.0135604	NA	0.00237142	1.08e-08	407662	32.6983556753618
hip circumference	flat foot	rs10236214	T	C	0.0158513	NA	0.00220023	5.83e-13	407662	51.9028823391191
hip circumference	flat foot	rs10404726	T	C	-0.0166303	NA	0.00210328	2.64e-15	407662	62.5178238351583
hip circumference	flat foot	rs10412485	C	T	0.0133444	NA	0.00211282	2.69e-10	407662	39.8906372192608
hip circumference	flat foot	rs1056441	C	T	0.0165377	NA	0.00223621	1.41e-13	407662	54.6918882380281
hip circumference	flat foot	rs1064208	C	T	-0.0125029	NA	0.00219376	1.2e-08	407662	32.4818800038817
hip circumference	flat foot	rs10756713	G	A	-0.016689	NA	0.00212389	3.91e-15	407662	61.7439569500845
hip circumference	flat foot	rs10777858	T	G	-0.0121263	NA	0.00210382	8.22e-09	407662	33.2228837922477
hip circumference	flat foot	rs10780907	C	A	-0.0135837	NA	0.00214056	2.21e-10	407662	40.2697766652367
hip circumference	flat foot	rs10796877	A	G	0.0121303	NA	0.00213168	1.27e-08	407662	32.3814976968227
hip circumference	flat foot	rs10801366	T	C	-0.0131876	NA	0.00218518	1.59e-09	407662	36.4212600780743
hip circumference	flat foot	rs10883553	A	C	0.014328	NA	0.00211349	1.21e-11	407662	45.958793632393
hip circumference	flat foot	rs10887571	T	C	0.0121548	NA	0.00212589	1.08e-08	407662	32.689774563234
hip circumference	flat foot	rs10938397	G	A	0.0232027	NA	0.00212249	8.12e-28	407662	119.504322330946
hip circumference	flat foot	rs11045163	G	A	0.0120084	NA	0.00212639	1.63e-08	407662	31.8920413564147
hip circumference	flat foot	rs11150745	G	A	-0.0183014	NA	0.00225336	4.59e-16	407662	65.9637495569807
hip circumference	flat foot	rs11164633	T	G	-0.0139356	NA	0.00216509	1.22e-10	407662	41.4283183875395
hip circumference	flat foot	rs11165643	T	C	0.0181278	NA	0.00214062	2.49e-17	407662	71.7148202074465
hip circumference	flat foot	rs112646560	T	C	0.0200393	NA	0.0025714	6.54e-15	407662	60.7328531412313
hip circumference	flat foot	rs11280696	TCAACTGAC	T	-0.0120219	NA	0.00211962	1.41e-08	407662	32.1682973204361
hip circumference	flat foot	rs113230003	A	G	-0.0166886	NA	0.00240834	4.22e-12	407662	48.0177805364707
hip circumference	flat foot	rs113364497	T	C	-0.0146493	NA	0.00246423	2.77e-09	407662	35.3402106847294
hip circumference	flat foot	rs113789803	G	T	0.0206636	NA	0.00306018	1.45e-11	407662	45.5948610991213
hip circumference	flat foot	rs113866544	C	T	0.0312679	NA	0.00418507	7.94e-14	407662	55.820001665343
hip circumference	flat foot	rs114568253	A	G	-0.0302545	NA	0.00544478	2.75e-08	407662	30.8757244423831
hip circumference	flat foot	rs11461653	GC	G	0.0237457	NA	0.00211226	2.54e-29	407662	126.378464097561
hip circumference	flat foot	rs115462510	C	T	-0.0161531	NA	0.00243814	3.47e-11	407662	43.8927057540593
hip circumference	flat foot	rs116301700	T	C	0.0204746	NA	0.00243751	4.47e-17	407662	70.5563180234252
hip circumference	flat foot	rs11671280	G	A	0.0228089	NA	0.00226402	7.16e-24	407662	101.495323837649
hip circumference	flat foot	rs11688707	A	G	0.0122029	NA	0.00220774	3.25e-08	407662	30.5511893178094
hip circumference	flat foot	rs11704728	T	C	0.0163745	NA	0.00264635	6.11e-10	407662	38.2859475138228
hip circumference	flat foot	rs11714245	G	T	0.0211491	NA	0.00370531	1.14e-08	407662	32.5786102207156
hip circumference	flat foot	rs11739036	A	G	-0.0133314	NA	0.00228257	5.2e-09	407662	34.1115283365192
hip circumference	flat foot	rs117700741	T	C	-0.0330674	NA	0.00561901	3.98e-09	407662	34.6320625387422
hip circumference	flat foot	rs117962372	A	G	-0.0425686	NA	0.0061427	4.21e-12	407662	48.0239626738999
hip circumference	flat foot	rs11800051	C	T	-0.0119385	NA	0.00211275	1.6e-08	407662	31.9301659794373
hip circumference	flat foot	rs1182199	A	C	-0.0267226	NA	0.00228049	1.03e-31	407662	137.308981845098
hip circumference	flat foot	rs11824092	C	T	0.0135113	NA	0.00219779	7.86e-10	407662	37.7937301059226
hip circumference	flat foot	rs11882409	A	C	0.0178765	NA	0.00235804	3.43e-14	407662	57.4725570540926
hip circumference	flat foot	rs11895606	C	T	-0.0122053	NA	0.00212761	9.66e-09	407662	32.9087010765037
hip circumference	flat foot	rs11944291	G	T	-0.0128325	NA	0.0021071	1.13e-09	407662	37.0894267519521
hip circumference	flat foot	rs11971098	G	A	0.0217649	NA	0.00374366	6.11e-09	407662	33.8001340965117
hip circumference	flat foot	rs12072739	G	A	0.0150611	NA	0.00252428	2.42e-09	407662	35.5988690327058
hip circumference	flat foot	rs12096864	C	T	0.023809	NA	0.00329697	5.14e-13	407662	52.1495047700655
hip circumference	flat foot	rs12140153	T	G	-0.0293388	NA	0.00365531	1e-15	407662	64.4219896019967
hip circumference	flat foot	rs1218822	A	G	0.0182238	NA	0.00221846	2.13e-16	407662	67.4796071021362
hip circumference	flat foot	rs12189178	T	C	0.044492	NA	0.00588326	3.95e-14	407662	57.1907304014111
hip circumference	flat foot	rs12238669	G	A	-0.0134614	NA	0.00210674	1.66e-10	407662	40.8278439062172
hip circumference	flat foot	rs12254441	T	C	-0.012954	NA	0.00224601	8.04e-09	407662	33.2645983261628
hip circumference	flat foot	rs12300276	A	G	0.0153288	NA	0.00247345	5.74e-10	407662	38.4067814172541
hip circumference	flat foot	rs12375196	A	C	0.0176425	NA	0.00213586	1.45e-16	407662	68.2295578139753
hip circumference	flat foot	rs1242503	A	C	0.0169724	NA	0.00248163	7.96e-12	407662	46.7746261618315
hip circumference	flat foot	rs12427047	T	C	-0.0182016	NA	0.00244488	9.71e-14	407662	55.4245155398506
hip circumference	flat foot	rs12449368	C	T	0.0150973	NA	0.00232304	8.09e-11	407662	42.2360274653934
hip circumference	flat foot	rs12450700	G	T	0.0119474	NA	0.00213955	2.35e-08	407662	31.1817006099353
hip circumference	flat foot	rs12475388	A	G	-0.0127809	NA	0.00211589	1.54e-09	407662	36.4866987526899
hip circumference	flat foot	rs12543555	G	A	-0.014792	NA	0.00259791	1.24e-08	407662	32.4192872409383
hip circumference	flat foot	rs12607512	G	A	0.0121221	NA	0.00210985	9.17e-09	407662	33.0103731533665
hip circumference	flat foot	rs12880641	G	T	-0.015252	NA	0.00221322	5.53e-12	407662	47.4900132028198
hip circumference	flat foot	rs12881629	G	A	0.0223842	NA	0.00381263	4.33e-09	407662	34.4692395892225
hip circumference	flat foot	rs12920259	A	G	-0.0151775	NA	0.00215945	2.09e-12	407662	49.3983049435784
hip circumference	flat foot	rs12933086	G	A	0.0159198	NA	0.00236389	1.64e-11	407662	45.3543092769908
hip circumference	flat foot	rs1294437	T	C	0.0201793	NA	0.00222339	1.13e-19	407662	82.3718399732707
hip circumference	flat foot	rs1296328	C	A	-0.0153319	NA	0.00212438	5.31e-13	407662	52.0865289625205
hip circumference	flat foot	rs13085472	C	T	-0.012534	NA	0.00224286	2.29e-08	407662	31.2300672040929
hip circumference	flat foot	rs13107325	T	C	0.0426754	NA	0.0040046	1.62e-26	407662	113.56245805745
hip circumference	flat foot	rs13152701	A	G	-0.0137624	NA	0.00215179	1.6e-10	407662	40.9059470847952
hip circumference	flat foot	rs1320903	A	G	0.0210563	NA	0.00225926	1.16e-20	407662	86.8619474494527
hip circumference	flat foot	rs13254	G	A	-0.0132416	NA	0.00237753	2.56e-08	407662	31.018928189541
hip circumference	flat foot	rs13389219	T	C	0.0236721	NA	0.00215252	3.93e-28	407662	120.941973817366
hip circumference	flat foot	rs13410783	G	A	0.0159574	NA	0.0021833	2.69e-13	407662	53.418944531257
hip circumference	flat foot	rs1345202	C	T	0.0158909	NA	0.00249486	1.9e-10	407662	40.5697656122161
hip circumference	flat foot	rs137988704	CACTTCCTGATT	C	0.0131476	NA	0.00229515	1.01e-08	407662	32.8147187521085
hip circumference	flat foot	rs140266678	AAG	A	-0.0370161	NA	0.00583058	2.17e-10	407662	40.3046980292098
hip circumference	flat foot	rs143384	G	A	0.0278375	NA	0.0021365	8.31e-39	407662	169.766711095206
hip circumference	flat foot	rs1436348	G	A	0.0129291	NA	0.00213173	1.32e-09	407662	36.7849410299571
hip circumference	flat foot	rs1441264	A	G	0.0152315	NA	0.00218002	2.81e-12	407662	48.8160081818967
hip circumference	flat foot	rs144884213	CCTCA	C	0.0230523	NA	0.0038097	1.44e-09	407662	36.6138028840077
hip circumference	flat foot	rs1452082	A	C	0.0132813	NA	0.00215389	7e-10	407662	38.0217413273956
hip circumference	flat foot	rs147347708	GT	G	-0.0196147	NA	0.00237386	1.42e-16	407662	68.2733172029597
hip circumference	flat foot	rs1477290	C	T	0.0297486	NA	0.00309407	6.93e-22	407662	92.4422832980144
hip circumference	flat foot	rs147730268	T	G	-0.0512462	NA	0.00378532	9.31e-42	407662	183.280391951119
hip circumference	flat foot	rs150890260	G	A	-0.0152557	NA	0.00242386	3.09e-10	407662	39.6138529816883
hip circumference	flat foot	rs1528450	C	T	0.0147856	NA	0.00217659	1.1e-11	407662	46.1447732280108
hip circumference	flat foot	rs156142	C	T	0.0146099	NA	0.00263893	3.09e-08	407662	30.6504330833971
hip circumference	flat foot	rs1569980	C	T	0.0212658	NA	0.00249836	1.71e-17	407662	72.4521509981287
hip circumference	flat foot	rs1593438	C	A	0.0126981	NA	0.00221443	9.79e-09	407662	32.8814864610221
hip circumference	flat foot	rs1609783	A	G	0.0143338	NA	0.00211709	1.28e-11	407662	45.8397149837204
hip circumference	flat foot	rs1618069	G	A	0.01613	NA	0.00243025	3.2e-11	407662	44.0519056625814
hip circumference	flat foot	rs17245511	A	G	-0.018605	NA	0.00295224	2.94e-10	407662	39.7149387985152
hip circumference	flat foot	rs17536202	G	T	0.0135871	NA	0.00217825	4.44e-10	407662	38.9077366357623
hip circumference	flat foot	rs17639546	A	G	-0.0185197	NA	0.00294714	3.3e-10	407662	39.4879174430994
hip circumference	flat foot	rs1775255	T	G	0.0120365	NA	0.00210948	1.16e-08	407662	32.5572328263991
hip circumference	flat foot	rs17770336	T	C	0.0200455	NA	0.0022395	3.53e-19	407662	80.1178936051187
hip circumference	flat foot	rs1788808	G	A	-0.0210502	NA	0.00210125	1.27e-23	407662	100.358663567476
hip circumference	flat foot	rs1813212	G	A	-0.0117442	NA	0.00211549	2.83e-08	407662	30.8193016010361
hip circumference	flat foot	rs184638	A	G	0.0141565	NA	0.00212804	2.88e-11	407662	44.253750393396
hip circumference	flat foot	rs186471389	G	A	0.0502561	NA	0.0090493	2.8e-08	407662	30.8422081358518
hip circumference	flat foot	rs189727255	A	G	-0.0169187	NA	0.00227554	1.05e-13	407662	55.2793465337356
hip circumference	flat foot	rs1918314	T	C	-0.0145516	NA	0.00262645	3.02e-08	407662	30.6959508389715
hip circumference	flat foot	rs1930538	T	C	-0.0157624	NA	0.00237619	3.28e-11	407662	44.0027916675633
hip circumference	flat foot	rs1955695	G	A	-0.0166471	NA	0.00216933	1.67e-14	407662	58.8875927989326
hip circumference	flat foot	rs1964599	T	C	-0.0215904	NA	0.00225972	1.24e-21	407662	91.2872212368604
hip circumference	flat foot	rs198678	T	G	0.0134165	NA	0.00219543	9.89e-10	407662	37.3454030086873
hip circumference	flat foot	rs2013002	C	T	0.0163789	NA	0.00214833	2.46e-14	407662	58.1253185257549
hip circumference	flat foot	rs2034768	G	A	-0.0172903	NA	0.00210222	1.96e-16	407662	67.6466975541656
hip circumference	flat foot	rs2034923	C	A	0.013665	NA	0.00210261	8.08e-11	407662	42.2376444674171
hip circumference	flat foot	rs2063519	G	T	-0.0136417	NA	0.00244902	2.54e-08	407662	31.0277436608868
hip circumference	flat foot	rs2102278	G	A	0.0150407	NA	0.00225132	2.38e-11	407662	44.6333524450952
hip circumference	flat foot	rs2137564	A	G	-0.0198393	NA	0.00248445	1.4e-15	407662	63.7661265633083
hip circumference	flat foot	rs214247	C	T	-0.0135597	NA	0.00215596	3.19e-10	407662	39.5563884934345
hip circumference	flat foot	rs2159437	G	A	0.0180198	NA	0.00210019	9.48e-18	407662	73.617426218871
hip circumference	flat foot	rs2187449	A	G	0.0157506	NA	0.00249905	2.93e-10	407662	39.7230130765632
hip circumference	flat foot	rs2229840	T	C	0.0205886	NA	0.00286201	6.3e-13	407662	51.7498634087988
hip circumference	flat foot	rs2236519	A	G	-0.0189014	NA	0.00216782	2.81e-18	407662	76.0220152100111
hip circumference	flat foot	rs2238691	A	G	-0.0247469	NA	0.00264998	9.77e-21	407662	87.2075897594047
hip circumference	flat foot	rs2307111	C	T	-0.0280545	NA	0.002153	8.21e-39	407662	169.791081852447
hip circumference	flat foot	rs236660	C	T	0.0193164	NA	0.00220293	1.81e-18	407662	76.886281076655
hip circumference	flat foot	rs2370982	T	C	0.0275611	NA	0.00257045	8e-27	407662	114.966852626474
hip circumference	flat foot	rs2411453	G	T	-0.0305499	NA	0.0021442	4.64e-46	407662	202.99571565322
hip circumference	flat foot	rs2439823	G	A	0.0178505	NA	0.00211335	3e-17	407662	71.3437254533264
hip circumference	flat foot	rs2479958	G	A	-0.0119713	NA	0.00212106	1.66e-08	407662	31.8547785441657
hip circumference	flat foot	rs2494196	A	C	0.0328984	NA	0.00232377	1.68e-45	407662	200.429268533762
hip circumference	flat foot	rs2542615	T	C	-0.0149119	NA	0.00223192	2.37e-11	407662	44.638191069779
hip circumference	flat foot	rs2585526	G	A	0.0118049	NA	0.00211521	2.39e-08	407662	31.146949039944
hip circumference	flat foot	rs2592831	C	T	0.0155022	NA	0.00222266	3.07e-12	407662	48.6450297015863
hip circumference	flat foot	rs2678204	G	T	0.0216323	NA	0.00222172	2.1e-22	407662	94.8035531293675
hip circumference	flat foot	rs2737263	T	G	-0.0239109	NA	0.00232858	9.77e-25	407662	105.440483715179
hip circumference	flat foot	rs2744956	C	T	0.0546514	NA	0.00303541	1.79e-72	407662	324.16470833821
hip circumference	flat foot	rs2791643	T	C	-0.0170633	NA	0.00247455	5.37e-12	407662	47.5479125504904
hip circumference	flat foot	rs2802774	A	C	0.0167956	NA	0.00214518	4.9e-15	407662	61.3001358300983
hip circumference	flat foot	rs2815753	A	G	0.0201497	NA	0.00214604	6.04e-21	407662	88.1575299429939
hip circumference	flat foot	rs28377268	T	G	0.0222461	NA	0.00339075	5.35e-11	407662	43.0441462897212
hip circumference	flat foot	rs283808	C	A	0.0345603	NA	0.005414	1.73e-10	407662	40.7489454362153
hip circumference	flat foot	rs28587941	C	T	-0.0241652	NA	0.00251392	7.08e-22	407662	92.4008041587541
hip circumference	flat foot	rs2859387	A	G	0.0120389	NA	0.00218403	3.54e-08	407662	30.3846532311233
hip circumference	flat foot	rs2861685	C	T	-0.0153415	NA	0.00213433	6.58e-13	407662	51.6666591737009
hip circumference	flat foot	rs287837	G	A	-0.0130368	NA	0.00211586	7.21e-10	407662	37.9634802172721
hip circumference	flat foot	rs2897968	A	G	0.0130948	NA	0.00215385	1.2e-09	407662	36.962786150283
hip circumference	flat foot	rs314288	C	T	-0.0225317	NA	0.0033076	9.62e-12	407662	46.4044706740301
hip circumference	flat foot	rs3218036	A	G	0.0202086	NA	0.00224099	1.92e-19	407662	81.3187113264641
hip circumference	flat foot	rs34045894	A	G	0.0175612	NA	0.0028821	1.11e-09	407662	37.1268545380997
hip circumference	flat foot	rs342516	A	C	-0.0134125	NA	0.00216442	5.76e-10	407662	38.4002686443841
hip circumference	flat foot	rs34505073	A	G	0.053667	NA	0.00718785	8.25e-14	407662	55.7461008362392
hip circumference	flat foot	rs34517439	A	C	0.0452162	NA	0.00322651	1.28e-44	407662	196.390267051551
hip circumference	flat foot	rs34571768	A	G	-0.0263383	NA	0.00320755	2.19e-16	407662	67.4258576821363
hip circumference	flat foot	rs34656389	G	A	0.0122692	NA	0.00217601	1.72e-08	407662	31.7913219747039
hip circumference	flat foot	rs34748838	T	C	0.0200849	NA	0.00210158	1.21e-21	407662	91.3367098603502
hip circumference	flat foot	rs34765854	G	T	0.0203738	NA	0.00229232	6.23e-19	407662	78.9935186748592
hip circumference	flat foot	rs34811474	A	G	-0.0187491	NA	0.00248674	4.71e-14	407662	56.8457446432198
hip circumference	flat foot	rs34848742	G	T	-0.0142489	NA	0.00258271	3.45e-08	407662	30.437519605003
hip circumference	flat foot	rs35008691	A	C	-0.013209	NA	0.0021715	1.18e-09	407662	37.0013936762622
hip circumference	flat foot	rs35057083	T	C	0.0127397	NA	0.00227617	2.18e-08	407662	31.3261397908106
hip circumference	flat foot	rs35191307	A	G	-0.0123644	NA	0.00215585	9.74e-09	407662	32.8932572760454
hip circumference	flat foot	rs35368205	T	C	0.0226163	NA	0.00261978	5.98e-18	407662	74.5266049379179
hip circumference	flat foot	rs35437008	A	G	0.02253	NA	0.00309065	3.11e-13	407662	53.1398837813281
hip circumference	flat foot	rs35506085	A	G	-0.0195284	NA	0.00274251	1.07e-12	407662	50.7031281347493
hip circumference	flat foot	rs35882248	T	C	0.0166832	NA	0.00226804	1.9e-13	407662	54.1072127372353
hip circumference	flat foot	rs35957544	T	G	-0.0203922	NA	0.00212821	9.53e-22	407662	91.8114981450611
hip circumference	flat foot	rs36120387	T	C	-0.0223243	NA	0.00338735	4.38e-11	407662	43.4343597407354
hip circumference	flat foot	rs36156	C	T	0.0154615	NA	0.00219847	2.02e-12	407662	49.4606741531918
hip circumference	flat foot	rs3736030	T	C	-0.0226253	NA	0.00307234	1.78e-13	407662	54.2310498462417
hip circumference	flat foot	rs3746759	G	T	-0.0161199	NA	0.00261238	6.8e-10	407662	38.075871771715
hip circumference	flat foot	rs3774063	T	C	0.0216726	NA	0.00348506	5.01e-10	407662	38.6722447315916
hip circumference	flat foot	rs3789067	T	C	-0.0263389	NA	0.00431743	1.06e-09	407662	37.2170997383357
hip circumference	flat foot	rs3789586	T	C	0.022545	NA	0.00293306	1.51e-14	407662	59.0821722185443
hip circumference	flat foot	rs3807566	T	G	-0.0136705	NA	0.00211817	1.09e-10	407662	41.652880682601
hip circumference	flat foot	rs3815145	C	T	0.0121135	NA	0.00209652	7.56e-09	407662	33.3840588355575
hip circumference	flat foot	rs3818788	C	T	0.0137913	NA	0.0021971	3.45e-10	407662	39.4011259437642
hip circumference	flat foot	rs38314	A	G	-0.012515	NA	0.00210043	2.55e-09	407662	35.5012097151468
hip circumference	flat foot	rs3936674	A	G	0.013666	NA	0.00222134	7.64e-10	407662	37.8486704289984
hip circumference	flat foot	rs40071	C	T	-0.0198606	NA	0.00274345	4.51e-13	407662	52.4069034738637
hip circumference	flat foot	rs4017425	T	C	-0.0133229	NA	0.00211023	2.73e-10	407662	39.8598646703707
hip circumference	flat foot	rs41115	A	G	-0.012299	NA	0.00216148	1.27e-08	407662	32.3768825303665
hip circumference	flat foot	rs41271299	T	C	0.0392765	NA	0.00474604	1.28e-16	407662	68.4858170181298
hip circumference	flat foot	rs41279738	G	T	0.0571553	NA	0.0066375	7.24e-18	407662	74.1484058618356
hip circumference	flat foot	rs4148172	G	A	-0.0235803	NA	0.00409336	8.38e-09	407662	33.1846039506348
hip circumference	flat foot	rs42044	G	T	0.0247708	NA	0.00236594	1.19e-25	407662	109.615124497437
hip circumference	flat foot	rs4240326	G	A	-0.0278688	NA	0.00210915	7.35e-40	407662	174.590043220312
hip circumference	flat foot	rs4253755	A	G	0.0236249	NA	0.00314716	6.06e-14	407662	56.3508123974375
hip circumference	flat foot	rs4350264	A	G	-0.0226505	NA	0.00379827	2.47e-09	407662	35.5616406687465
hip circumference	flat foot	rs4377469	T	G	0.0199359	NA	0.00329902	1.51e-09	407662	36.5173846034135
hip circumference	flat foot	rs4467770	A	G	0.0151542	NA	0.00237956	1.91e-10	407662	40.5574441479294
hip circumference	flat foot	rs4477562	T	C	0.0286204	NA	0.00315331	1.12e-19	407662	82.3788891885449
hip circumference	flat foot	rs4482463	A	C	-0.0299832	NA	0.00398438	5.26e-14	407662	56.6281442678258
hip circumference	flat foot	rs4516268	A	C	-0.0248393	NA	0.00265806	9.2e-21	407662	87.3266931694352
hip circumference	flat foot	rs4519214	A	G	-0.011735	NA	0.00210307	2.41e-08	407662	31.1355542187301
hip circumference	flat foot	rs4567604	T	G	-0.0160079	NA	0.00266394	1.87e-09	407662	36.1091875211503
hip circumference	flat foot	rs4671328	G	T	-0.0161224	NA	0.00213247	4.02e-14	407662	57.1598911139981
hip circumference	flat foot	rs4673553	G	T	0.0157067	NA	0.00211999	1.27e-13	407662	54.8908735179499
hip circumference	flat foot	rs4709746	T	C	0.0198712	NA	0.00310685	1.6e-10	407662	40.9077399599262
hip circumference	flat foot	rs4794222	G	A	-0.0169468	NA	0.00241259	2.15e-12	407662	49.3408050023828
hip circumference	flat foot	rs4795608	G	A	0.0128863	NA	0.00226556	1.29e-08	407662	32.3521545195984
hip circumference	flat foot	rs4832298	T	C	-0.0151116	NA	0.00226539	2.55e-11	407662	44.4972129338897
hip circumference	flat foot	rs4846054	T	C	-0.0120569	NA	0.00214227	1.82e-08	407662	31.675302785271
hip circumference	flat foot	rs4963120	T	C	0.014594	NA	0.00213823	8.78e-12	407662	46.5841007208364
hip circumference	flat foot	rs520829	G	T	0.0190409	NA	0.00210754	1.64e-19	407662	81.6246179614643
hip circumference	flat foot	rs543874	G	A	0.0451818	NA	0.00259263	5.15e-68	407662	303.69933631109
hip circumference	flat foot	rs55726687	A	G	0.0206849	NA	0.00257348	9.15e-16	407662	64.6045529752436
hip circumference	flat foot	rs55838622	C	A	0.0182327	NA	0.00252224	4.87e-13	407662	52.2549003615756
hip circumference	flat foot	rs56049037	A	G	0.0147807	NA	0.00233067	2.27e-10	407662	40.2185400901065
hip circumference	flat foot	rs56094641	G	A	0.0625503	NA	0.00214205	1.87e-187	407662	852.702341088338
hip circumference	flat foot	rs56288810	G	A	0.0145403	NA	0.00257081	1.55e-08	407662	31.9892930469407
hip circumference	flat foot	rs56315201	T	C	-0.0202632	NA	0.00346505	4.98e-09	407662	34.1975442160135
hip circumference	flat foot	rs57066717	GAC	G	-0.0158124	NA	0.00234837	1.66e-11	407662	45.337796196548
hip circumference	flat foot	rs57989773	C	T	0.0231189	NA	0.00251981	4.52e-20	407662	84.177614081757
hip circumference	flat foot	rs584919	C	T	0.0117598	NA	0.00211394	2.65e-08	407662	30.9465633856854
hip circumference	flat foot	rs59738707	A	G	-0.0223456	NA	0.00316276	1.6e-12	407662	49.917110165667
hip circumference	flat foot	rs6029180	G	A	0.012917	NA	0.00225705	1.05e-08	407662	32.7520756494117
hip circumference	flat foot	rs6140041	G	A	0.0129951	NA	0.00217888	2.46e-09	407662	35.5705430883321
hip circumference	flat foot	rs6142059	C	T	0.0145374	NA	0.00210059	4.5e-12	407662	47.8948439557302
hip circumference	flat foot	rs614520	A	G	-0.012556	NA	0.00223263	1.87e-08	407662	31.6276534286344
hip circumference	flat foot	rs61754230	T	C	0.0425528	NA	0.00754525	1.7e-08	407662	31.8058411585118
hip circumference	flat foot	rs61969510	C	T	0.0138567	NA	0.00235336	3.91e-09	407662	34.668955969571
hip circumference	flat foot	rs61992671	G	A	-0.0155077	NA	0.0021906	1.45e-12	407662	50.1148557294277
hip circumference	flat foot	rs633995	A	G	0.0124075	NA	0.00217084	1.09e-08	407662	32.6671168841036
hip circumference	flat foot	rs643394	A	G	0.0202174	NA	0.0032651	5.94e-10	407662	38.3402996518575
hip circumference	flat foot	rs643499	C	T	0.0119754	NA	0.00215445	2.72e-08	407662	30.8962013953935
hip circumference	flat foot	rs6437277	G	A	-0.0147861	NA	0.00250877	3.77e-09	407662	34.7362916089403
hip circumference	flat foot	rs6438656	A	G	-0.0124915	NA	0.00218807	1.14e-08	407662	32.5915211297339
hip circumference	flat foot	rs6449533	C	T	-0.0127364	NA	0.00218742	5.8e-09	407662	33.9021227678393
hip circumference	flat foot	rs6470771	C	A	-0.0167195	NA	0.00279474	2.2e-09	407662	35.7899934483796
hip circumference	flat foot	rs6557829	A	C	0.0136623	NA	0.00213816	1.66e-10	407662	40.8286577769292
hip circumference	flat foot	rs6567160	C	T	0.0503175	NA	0.00247796	1.14e-91	407662	412.332338139698
hip circumference	flat foot	rs6570509	T	G	-0.018665	NA	0.00232875	1.1e-15	407662	64.2403830764769
hip circumference	flat foot	rs6575340	A	G	0.0199617	NA	0.00218617	6.79e-20	407662	83.372928676919
hip circumference	flat foot	rs6585201	A	G	-0.0209216	NA	0.00210945	3.47e-23	407662	98.3669457227738
hip circumference	flat foot	rs6596368	A	G	-0.0117654	NA	0.00210946	2.44e-08	407662	31.1077552900857
hip circumference	flat foot	rs66679256	T	C	0.0151722	NA	0.00211633	7.55e-13	407662	51.3958686546586
hip circumference	flat foot	rs6684205	G	A	0.0157172	NA	0.00232688	1.43e-11	407662	45.6247244870457
hip circumference	flat foot	rs6707036	G	A	-0.0136223	NA	0.00223413	1.08e-09	407662	37.1776444294349
hip circumference	flat foot	rs6815651	T	C	-0.01298	NA	0.00211269	8.06e-10	407662	37.7464141752585
hip circumference	flat foot	rs6840236	C	T	0.016162	NA	0.00211118	1.93e-14	407662	58.6053883565029
hip circumference	flat foot	rs6867471	T	C	-0.0133777	NA	0.0021874	9.61e-10	407662	37.402820995425
hip circumference	flat foot	rs6909668	C	T	-0.0124741	NA	0.00215122	6.69e-09	407662	33.6237895016908
hip circumference	flat foot	rs6973700	G	A	-0.0171217	NA	0.00260606	5.03e-11	407662	43.1641124295056
hip circumference	flat foot	rs7116641	G	T	0.0217524	NA	0.0022609	6.51e-22	407662	92.5655792616363
hip circumference	flat foot	rs7124681	A	C	0.0205768	NA	0.00213215	4.88e-22	407662	93.1360966684155
hip circumference	flat foot	rs7132908	A	G	0.0258106	NA	0.00216184	7.39e-33	407662	142.543
hip circumference	flat foot	rs71413981	A	G	0.0217304	NA	0.00283805	1.91e-14	407662	58.6263998415813
hip circumference	flat foot	rs7169796	C	T	0.01861	NA	0.00288877	1.18e-10	407662	41.5015851663488
hip circumference	flat foot	rs7171864	A	G	0.0190221	NA	0.00222712	1.33e-17	407662	72.9503792886903
hip circumference	flat foot	rs7183818	C	T	-0.0123893	NA	0.00211456	4.66e-09	407662	34.328227731087
hip circumference	flat foot	rs7238896	G	A	0.0181984	NA	0.00303738	2.08e-09	407662	35.8976504686458
hip circumference	flat foot	rs724016	G	A	0.0265503	NA	0.00211417	3.58e-36	407662	157.709161553902
hip circumference	flat foot	rs72674898	A	G	-0.0151006	NA	0.00230454	5.66e-11	407662	42.9356236506804
hip circumference	flat foot	rs72681698	C	T	-0.0623824	NA	0.0101047	6.67e-10	407662	38.1131793988624
hip circumference	flat foot	rs7274811	T	G	-0.021195	NA	0.00239796	9.68e-19	407662	78.1233471829048
hip circumference	flat foot	rs72821126	C	T	0.0199635	NA	0.00271539	1.95e-13	407662	54.0513827975213
hip circumference	flat foot	rs72837868	G	A	0.0230156	NA	0.00336896	8.39e-12	407662	46.6713928859782
hip circumference	flat foot	rs72864117	A	G	-0.0124511	NA	0.00219891	1.49e-08	407662	32.062575340341
hip circumference	flat foot	rs72877553	C	T	0.0206295	NA	0.00342856	1.78e-09	407662	36.2036006203812
hip circumference	flat foot	rs72892910	T	G	0.0363362	NA	0.00280169	1.82e-38	407662	168.204156680234
hip circumference	flat foot	rs72959041	A	G	-0.0656722	NA	0.00487676	2.47e-41	407662	181.341929981057
hip circumference	flat foot	rs73142266	T	G	-0.020857	NA	0.00351358	2.92e-09	407662	35.2372379302842
hip circumference	flat foot	rs73175572	G	A	0.0280266	NA	0.00337268	9.58e-17	407662	69.0539339900342
hip circumference	flat foot	rs73189390	A	G	-0.0165051	NA	0.00271619	1.23e-09	407662	36.9244382836372
hip circumference	flat foot	rs7372674	A	C	0.0129197	NA	0.00219042	3.67e-09	407662	34.7894798521558
hip circumference	flat foot	rs738140	G	A	-0.01462	NA	0.00226603	1.11e-10	407662	41.6256764489253
hip circumference	flat foot	rs7424120	T	C	-0.0157525	NA	0.00215514	2.69e-13	407662	53.4251648238722
hip circumference	flat foot	rs74312597	TC	T	0.013844	NA	0.00214813	1.16e-10	407662	41.5336338431532
hip circumference	flat foot	rs7447465	C	T	-0.0134166	NA	0.00216754	6.02e-10	407662	38.3132128053573
hip circumference	flat foot	rs7460093	A	G	0.0137308	NA	0.00212153	9.66e-11	407662	41.8881516575732
hip circumference	flat foot	rs7488867	T	C	-0.0189521	NA	0.00241809	4.59e-15	407662	61.4281768313984
hip circumference	flat foot	rs750090	C	T	-0.0151352	NA	0.00221512	8.33e-12	407662	46.6852491773429
hip circumference	flat foot	rs7519259	A	G	0.015061	NA	0.00211891	1.18e-12	407662	50.521991936817
hip circumference	flat foot	rs7585194	A	C	0.0137253	NA	0.0023271	3.68e-09	407662	34.7865587640653
hip circumference	flat foot	rs7600835	A	G	-0.0177458	NA	0.00224443	2.64e-15	407662	62.5139447313937
hip circumference	flat foot	rs760401	A	G	0.0127029	NA	0.00230693	3.66e-08	407662	30.3203907759741
hip circumference	flat foot	rs76040172	A	G	-0.0326669	NA	0.00463147	1.75e-12	407662	49.7480434411621
hip circumference	flat foot	rs76082446	A	G	0.0163623	NA	0.00288237	1.37e-08	407662	32.2245687199103
hip circumference	flat foot	rs7623618	A	G	-0.0115518	NA	0.00211797	4.92e-08	407662	29.7479870161413
hip circumference	flat foot	rs76647086	T	G	-0.0205136	NA	0.00275595	9.82e-14	407662	55.4037252400115
hip circumference	flat foot	rs76798800	T	G	0.0240312	NA	0.00238192	6.18e-24	407662	101.787498883955
hip circumference	flat foot	rs76875574	A	C	-0.0270022	NA	0.00468951	8.51e-09	407662	33.1544048299452
hip circumference	flat foot	rs76895963	G	T	0.0862664	NA	0.00813922	3.02e-26	407662	112.335143391937
hip circumference	flat foot	rs7703428	T	C	-0.0142902	NA	0.00212225	1.66e-11	407662	45.3399877990894
hip circumference	flat foot	rs7707394	A	G	-0.020747	NA	0.00219371	3.16e-21	407662	89.4437611637158
hip circumference	flat foot	rs77162980	C	A	-0.0608213	NA	0.00640133	2.07e-21	407662	90.2752778113962
hip circumference	flat foot	rs77165542	T	C	-0.0864589	NA	0.00575272	4.72e-51	407662	225.876374498623
hip circumference	flat foot	rs78058190	A	G	-0.040203	NA	0.00539933	9.63e-14	407662	55.4415099232493
hip circumference	flat foot	rs78099068	G	A	0.0216723	NA	0.00212036	1.6e-24	407662	104.469296794268
hip circumference	flat foot	rs7893571	T	G	0.013978	NA	0.00222593	3.39e-10	407662	39.4334646513029
hip circumference	flat foot	rs7903784	C	T	0.0158835	NA	0.00274141	6.88e-09	407662	33.5693010437717
hip circumference	flat foot	rs7930275	T	C	0.0167717	NA	0.00257035	6.8e-11	407662	42.5762601957496
hip circumference	flat foot	rs7941828	T	C	-0.0163298	NA	0.00218469	7.74e-14	407662	55.8701656775817
hip circumference	flat foot	rs7952436	T	C	-0.0340362	NA	0.00379635	3.09e-19	407662	80.3799096137976
hip circumference	flat foot	rs7953	A	G	0.0165506	NA	0.00209947	3.19e-15	407662	62.1449736382819
hip circumference	flat foot	rs7959830	T	G	-0.0143272	NA	0.00213665	2.01e-11	407662	44.9628407288179
hip circumference	flat foot	rs8011368	T	C	-0.0135589	NA	0.00236421	9.75e-09	407662	32.890818778652
hip circumference	flat foot	rs80175908	T	C	0.0124966	NA	0.00210227	2.78e-09	407662	35.3349614083776
hip circumference	flat foot	rs8042404	A	G	0.0167591	NA	0.00236261	1.31e-12	407662	50.3170508277056
hip circumference	flat foot	rs8059619	T	C	0.0265813	NA	0.00211021	2.21e-36	407662	158.671508181289
hip circumference	flat foot	rs811054	T	C	0.0146637	NA	0.00212089	4.71e-12	407662	47.8023
hip circumference	flat foot	rs812949	C	T	0.0153186	NA	0.0023636	9.11e-11	407662	42.0037493960511
hip circumference	flat foot	rs815163	C	T	-0.0179472	NA	0.00211864	2.43e-17	407662	71.7590927613134
hip circumference	flat foot	rs815611	A	G	-0.014597	NA	0.00211274	4.88e-12	407662	47.7345657224354
hip circumference	flat foot	rs8192675	C	T	0.0158065	NA	0.00231827	9.22e-12	407662	46.4880436593319
hip circumference	flat foot	rs852983	A	G	-0.0124639	NA	0.0021072	3.32e-09	407662	34.9859979169463
hip circumference	flat foot	rs869400	G	T	0.0215059	NA	0.00271793	2.52e-15	407662	62.6089728323903
hip circumference	flat foot	rs9370413	T	C	-0.0147806	NA	0.00239896	7.22e-10	407662	37.9608548765168
hip circumference	flat foot	rs9378684	T	C	0.0189938	NA	0.00264898	7.49e-13	407662	51.4119684062379
hip circumference	flat foot	rs9385385	T	C	0.013563	NA	0.00212877	1.87e-10	407662	40.5930711881375
hip circumference	flat foot	rs9424575	C	T	0.0123063	NA	0.00212415	6.89e-09	407662	33.5646792748143
hip circumference	flat foot	rs9513018	T	G	-0.0120998	NA	0.00216277	2.21e-08	407662	31.2992246602402
hip circumference	flat foot	rs9556582	A	G	0.0147974	NA	0.00212545	3.35e-12	407662	48.4693182307312
hip circumference	flat foot	rs9635707	A	G	-0.0122714	NA	0.00212825	8.12e-09	407662	33.2461079357247
hip circumference	flat foot	rs9826925	T	G	0.0206049	NA	0.00329557	4.04e-10	407662	39.0910926820661
hip circumference	flat foot	rs9843653	C	T	0.0189289	NA	0.00210529	2.45e-19	407662	80.8397139171859
hip circumference	flat foot	rs9967367	T	C	-0.0158585	NA	0.00231452	7.3e-12	407662	46.9461742668242
hip circumference	flat foot	rs998584	A	C	-0.0213956	NA	0.00210836	3.38e-24	407662	102.981039896604

## Sheet: SNPs for obesity VS hallux valg
Table S2 Characteristics of selected SNPs
exposure	outcome	SNP	effect_allele.exposure	other_allele.exposure	beta.exposure	eaf.exposure	se.exposure	pval.exposure	samplesize.exposure	FSTAT
obesity	hallux valgus	rs11642015	T	C	0.154	0.402489	0.0144	1.68e-26	408792	114.370582418654
obesity	hallux valgus	rs11998678	T	C	0.0906	0.464887	0.0142	1.76e-10	408792	40.7077952831635
obesity	hallux valgus	rs12598357	G	A	0.0839	0.420308	0.0143	4.94e-09	408792	34.4230796661008
obesity	hallux valgus	rs2867105	G	T	0.11	0.821481	0.0186	4.2e-09	408792	34.974970520262
obesity	hallux valgus	rs476828	C	T	0.115	0.237746	0.0166	5.61e-12	408792	47.9929427245182
obesity	hallux valgus	rs4889634	T	C	-0.0813	0.381431	0.0147	2.93e-08	408792	30.5875221543428
BMI	hallux valgus	rs10063055	T	C	0.0136775	0.253365	0.00226991	1.7e-09	461460	36.3073279780824
BMI	hallux valgus	rs10182416	G	A	0.0130378	0.512223	0.00197134	3.7e-11	461460	43.7404935109026
BMI	hallux valgus	rs10184537	T	C	-0.016303	0.339341	0.00208355	5.1e-15	461460	61.2245104255594
BMI	hallux valgus	rs10402950	C	T	0.0135545	0.289347	0.00218692	5.7e-10	461460	38.4148665524512
BMI	hallux valgus	rs10505836	C	A	0.0184851	0.860012	0.00287086	1.2e-10	461460	41.4588926322189
BMI	hallux valgus	rs10510025	T	C	0.0175643	0.247013	0.00229886	2.2e-14	461460	58.3760577676161
BMI	hallux valgus	rs1064213	A	G	0.0149301	0.478377	0.00197196	3.7e-14	461460	57.3227937226166
BMI	hallux valgus	rs10742752	C	T	0.0117979	0.612239	0.00202961	6.1e-09	461460	33.7895455788621
BMI	hallux valgus	rs10760277	T	C	0.0138734	0.385049	0.00203825	1e-11	461460	46.328584580165
BMI	hallux valgus	rs10771041	T	C	0.0213233	0.116102	0.0030884	5e-12	461460	47.6694196174028
BMI	hallux valgus	rs10780248	A	G	-0.0121232	0.559454	0.00199415	1.2e-09	461460	36.9587276651115
BMI	hallux valgus	rs1078141	T	C	0.0142239	0.383867	0.00205862	4.9e-12	461460	47.740077861796
BMI	hallux valgus	rs10799778	G	T	-0.0182237	0.833718	0.00264876	6e-12	461460	47.3353959089028
BMI	hallux valgus	rs10824211	T	C	0.0207688	0.139491	0.00286631	4.3e-13	461460	52.5018501847222
BMI	hallux valgus	rs10927006	C	T	-0.0168156	0.143704	0.00281467	2.3e-09	461460	35.6917535356844
BMI	hallux valgus	rs10960293	T	G	-0.0140984	0.333719	0.00210242	2e-11	461460	44.9675074841906
BMI	hallux valgus	rs10989067	A	G	0.0169514	0.31593	0.00212349	1.4e-15	461460	63.7248499356226
BMI	hallux valgus	rs11001963	T	C	0.0116794	0.581338	0.00201921	7.3e-09	461460	33.4561687542147
BMI	hallux valgus	rs11009685	T	C	-0.0130834	0.244096	0.00230766	1.4e-08	461460	32.1436885846545
BMI	hallux valgus	rs11012732	G	A	0.0216425	0.331683	0.00210126	7.1e-25	461460	106.084854129862
BMI	hallux valgus	rs11057072	G	A	0.0128422	0.233706	0.00233829	4e-08	461460	30.1633956969735
BMI	hallux valgus	rs11079849	T	C	-0.020093	0.328531	0.00211163	1.8e-21	461460	90.5424077723989
BMI	hallux valgus	rs11099020	T	C	-0.0142038	0.640609	0.00206202	5.6e-12	461460	47.4483886257895
BMI	hallux valgus	rs11115160	A	G	-0.0130768	0.237797	0.00233641	2.2e-08	461460	31.3258575076132
BMI	hallux valgus	rs11122450	G	T	-0.0116316	0.611739	0.00202425	9.1e-09	461460	33.0178461383105
BMI	hallux valgus	rs11134679	G	A	0.0182459	0.684753	0.00213286	1.2e-17	461460	73.1819536891301
BMI	hallux valgus	rs11150745	G	A	-0.0211611	0.317711	0.00212961	2.9e-23	461460	98.7357528289026
BMI	hallux valgus	rs111598585	T	C	-0.0142245	0.208671	0.00243798	5.4e-09	461460	34.0417485801372
BMI	hallux valgus	rs11165643	T	C	0.0193319	0.590103	0.00200337	4.9e-22	461460	93.1161187699068
BMI	hallux valgus	rs11218510	A	G	-0.0144616	0.40047	0.00202121	8.4e-13	461460	51.1926876914178
BMI	hallux valgus	rs113079574	T	C	-0.0155896	0.19279	0.00251598	5.8e-10	461460	38.3931453478872
BMI	hallux valgus	rs113603865	T	C	0.0186013	0.21205	0.00242689	1.8e-14	461460	58.7468422635846
BMI	hallux valgus	rs113624107	A	G	0.0150461	0.22586	0.00236876	2.1e-10	461460	40.3463158522583
BMI	hallux valgus	rs11525873	C	T	-0.0239781	0.097701	0.00333603	6.6e-13	461460	51.6615886346163
BMI	hallux valgus	rs11607476	C	A	0.015712	0.486574	0.00199179	3.1e-15	461460	62.2262978437347
BMI	hallux valgus	rs11608710	G	T	0.0248489	0.062119	0.00415281	2.2e-09	461460	35.8037347565987
BMI	hallux valgus	rs116374395	A	G	0.0318817	0.035444	0.00536236	2.8e-09	461460	35.3483483148321
BMI	hallux valgus	rs11642090	C	T	0.0114184	0.373536	0.00205925	2.9e-08	461460	30.7461310525978
BMI	hallux valgus	rs11656076	A	G	-0.0154285	0.224774	0.00237054	7.6e-11	461460	42.3595123313865
BMI	hallux valgus	rs1167311	A	G	-0.0192649	0.681309	0.00213109	1.6e-19	461460	81.7199426933746
BMI	hallux valgus	rs11691869	A	C	-0.0193158	0.362038	0.00205562	5.6e-21	461460	88.295353316123
BMI	hallux valgus	rs11699828	A	G	-0.0335418	0.035832	0.00582677	8.6e-09	461460	33.1371456569647
BMI	hallux valgus	rs11709402	G	A	0.0228192	0.278732	0.00220796	4.9e-25	461460	106.811138590535
BMI	hallux valgus	rs11757278	C	T	-0.0146269	0.303879	0.00214834	9.9e-12	461460	46.3550093397412
BMI	hallux valgus	rs11778219	G	A	0.015796	0.163123	0.0026874	4.2e-09	461460	34.5483843290457
BMI	hallux valgus	rs118136827	T	G	-0.0132582	0.281086	0.0022019	1.7e-09	461460	36.2553470690967
BMI	hallux valgus	rs1191600	A	C	-0.0122197	0.593587	0.00202687	1.7e-09	461460	36.346903349615
BMI	hallux valgus	rs12072739	G	A	0.0157008	0.224478	0.00236691	3.3e-11	461460	44.0025851178201
BMI	hallux valgus	rs12089815	A	G	-0.0123121	0.54861	0.00198606	5.7e-10	461460	38.4306435300123
BMI	hallux valgus	rs12140153	T	G	-0.033075	0.094252	0.0034589	1.2e-21	461460	91.4369667606552
BMI	hallux valgus	rs12149660	A	G	-0.0227338	0.114956	0.00311586	3e-13	461460	53.2336586870045
BMI	hallux valgus	rs12259464	A	G	0.0130895	0.48447	0.00198686	4.5e-11	461460	43.4019956986893
BMI	hallux valgus	rs12273545	T	C	0.0248393	0.056505	0.00428551	6.8e-09	461460	33.5947797037968
BMI	hallux valgus	rs1229984	C	T	0.037357	0.972775	0.00599385	4.6e-10	461460	38.8445739156734
BMI	hallux valgus	rs12340969	T	C	-0.0208868	0.441399	0.0019941	1.1e-25	461460	109.710467871455
BMI	hallux valgus	rs12364470	G	T	0.0192705	0.164556	0.0026658	4.9e-13	461460	52.2551329271554
BMI	hallux valgus	rs12440603	T	C	0.0139285	0.433693	0.0020011	3.4e-12	461460	48.4472612140947
BMI	hallux valgus	rs12462975	A	G	0.0195822	0.329692	0.00212071	2.6e-20	461460	85.2625884232218
BMI	hallux valgus	rs12541408	C	T	-0.0143261	0.31742	0.00212723	1.6e-11	461460	45.3550005004209
BMI	hallux valgus	rs1263629	G	A	0.0176064	0.143824	0.00282352	4.5e-10	461460	38.8827980578413
BMI	hallux valgus	rs1266874	G	A	0.0140966	0.349619	0.0020712	1e-11	461460	46.3215193605097
BMI	hallux valgus	rs12681792	A	C	0.0148693	0.1926	0.00251693	3.5e-09	461460	34.900921246006
BMI	hallux valgus	rs12692596	T	C	0.0130872	0.37185	0.00203738	1.3e-10	461460	41.2617382167328
BMI	hallux valgus	rs12696039	G	A	-0.0152802	0.149405	0.0027705	3.5e-08	461460	30.4186465151694
BMI	hallux valgus	rs12712767	A	G	0.0114221	0.370925	0.00204487	2.3e-08	461460	31.2002897244852
BMI	hallux valgus	rs12881629	G	A	0.0220748	0.08265	0.00358929	7.7e-10	461460	37.8246201024577
BMI	hallux valgus	rs12921986	G	A	0.0203327	0.077984	0.0036983	3.8e-08	461460	30.2262276182651
BMI	hallux valgus	rs12937411	T	C	-0.017187	0.408167	0.00201383	1.4e-17	461460	72.8371021950775
BMI	hallux valgus	rs1296328	C	A	-0.018862	0.559032	0.001999	3.9e-21	461460	89.0323856390453
BMI	hallux valgus	rs12974458	T	C	0.0152466	0.543175	0.00199717	2.3e-14	461460	58.2792646475543
BMI	hallux valgus	rs13012070	A	G	-0.0136501	0.228388	0.00234795	6.1e-09	461460	33.798085102199
BMI	hallux valgus	rs13033310	A	G	0.012611	0.25276	0.0022826	3.3e-08	461460	30.523725778678
BMI	hallux valgus	rs13107325	T	C	0.0475799	0.07492	0.00375479	8.5e-37	461460	160.573495842586
BMI	hallux valgus	rs13176429	C	T	0.0141555	0.687609	0.00213122	3.1e-11	461460	44.1155786219828
BMI	hallux valgus	rs1320251	T	C	-0.0180321	0.454791	0.00199407	1.5e-19	461460	81.7730002965043
BMI	hallux valgus	rs1322842	G	A	-0.0131292	0.609274	0.00203539	1.1e-10	461460	41.6082425994003
BMI	hallux valgus	rs13248187	C	T	0.015764	0.268557	0.00224155	2e-12	461460	49.4577219635012
BMI	hallux valgus	rs1327259	G	A	-0.0148532	0.387722	0.00203363	2.8e-13	461460	53.3450707761215
BMI	hallux valgus	rs13291723	A	G	0.0110318	0.570683	0.00199876	3.4e-08	461460	30.4627830863875
BMI	hallux valgus	rs13427822	G	A	-0.0181515	0.271198	0.00224142	5.6e-16	461460	65.5807942554081
BMI	hallux valgus	rs1346841	A	G	-0.013056	0.405041	0.0020172	9.7e-11	461460	41.8909762563251
BMI	hallux valgus	rs1360201	T	C	0.0130075	0.481546	0.00197747	4.8e-11	461460	43.2679161799256
BMI	hallux valgus	rs140159717	T	C	-0.0246882	0.082292	0.00370967	2.8e-11	461460	44.2900750101678
BMI	hallux valgus	rs1411432	C	A	0.0214668	0.186225	0.0025491	3.7e-17	461460	70.9184103126565
BMI	hallux valgus	rs1441264	A	G	0.0179033	0.593681	0.00205854	3.4e-18	461460	75.6389820131653
BMI	hallux valgus	rs1451963	T	G	0.022201	0.082266	0.00360585	7.4e-10	461460	37.9077387000624
BMI	hallux valgus	rs1458156	T	C	0.014075	0.488431	0.00197951	1.2e-12	461460	50.5567938629871
BMI	hallux valgus	rs145981104	G	A	0.022711	0.063711	0.00404552	2e-08	461460	31.5153349477978
BMI	hallux valgus	rs146569428	A	G	0.0139533	0.200749	0.00248571	2e-08	461460	31.5101929351457
BMI	hallux valgus	rs1471093	A	G	0.0134619	0.616663	0.00203996	4.1e-11	461460	43.5479318364776
BMI	hallux valgus	rs1471740	C	T	0.0193576	0.7405	0.00225404	8.9e-18	461460	73.7526964795324
BMI	hallux valgus	rs147568678	C	T	-0.0133327	0.23807	0.00233034	1.1e-08	461460	32.733749327743
BMI	hallux valgus	rs1477290	C	T	0.0337772	0.136947	0.00289815	2.2e-31	461460	135.832498564276
BMI	hallux valgus	rs147730268	T	G	-0.0350799	0.087243	0.00358357	1.3e-22	461460	95.8259264335827
BMI	hallux valgus	rs1503526	C	T	0.0154308	0.480077	0.00197681	5.9e-15	461460	60.9319593638664
BMI	hallux valgus	rs1582931	A	G	-0.0133419	0.473242	0.0019956	2.3e-11	461460	44.6978351667696
BMI	hallux valgus	rs1609010	G	A	0.0209773	0.565728	0.0019963	7.9e-26	461460	110.419476174926
BMI	hallux valgus	rs16965658	G	A	-0.0243736	0.060091	0.00418404	5.7e-09	461460	33.9348412030989
BMI	hallux valgus	rs17056301	C	T	0.0135831	0.256425	0.0022697	2.2e-09	461460	35.8145087444044
BMI	hallux valgus	rs17289010	G	A	-0.0134661	0.32787	0.00210438	1.6e-10	461460	40.9480718805462
BMI	hallux valgus	rs17399739	G	A	0.0270713	0.068893	0.00391006	4.4e-12	461460	47.9346430450303
BMI	hallux valgus	rs17544384	C	T	0.0140931	0.210864	0.00241434	5.3e-09	461460	34.0733100749986
BMI	hallux valgus	rs17724992	G	A	-0.017199	0.26777	0.00224218	1.7e-14	461460	58.8387668208202
BMI	hallux valgus	rs17770336	T	C	0.0242931	0.322437	0.00211161	1.3e-30	461460	132.353848351841
BMI	hallux valgus	rs1778830	A	G	0.0140775	0.362165	0.00205596	7.5e-12	461460	46.8834829685056
BMI	hallux valgus	rs1788808	G	A	-0.020404	0.49478	0.00198255	7.7e-25	461460	105.920604177195
BMI	hallux valgus	rs1834144	A	C	-0.0140112	0.373192	0.00205213	8.6e-12	461460	46.6164335025989
BMI	hallux valgus	rs1861410	T	C	-0.0212558	0.555423	0.00198918	1.2e-26	461460	114.183896683399
BMI	hallux valgus	rs1884897	G	A	0.020001	0.627378	0.00205634	2.3e-22	461460	94.6044772713066
BMI	hallux valgus	rs1919243	C	T	0.0116759	0.487406	0.00200175	5.5e-09	461460	34.0219480330828
BMI	hallux valgus	rs1928706	A	G	-0.0119847	0.471082	0.00198846	1.7e-09	461460	36.326096647802
BMI	hallux valgus	rs1934102	A	G	-0.0136682	0.347583	0.00210374	8.2e-11	461460	42.2120689175206
BMI	hallux valgus	rs1967772	A	G	-0.0170434	0.285117	0.00220377	1e-14	461460	59.8105860592535
BMI	hallux valgus	rs1990662	C	A	0.0144775	0.192721	0.00251798	8.9e-09	461460	33.0583149154204
BMI	hallux valgus	rs2035936	T	G	0.0370863	0.055892	0.00435778	1.7e-17	461460	72.4260048220323
BMI	hallux valgus	rs2051559	C	T	0.0204078	0.13254	0.00291963	2.8e-12	461460	48.8579073549685
BMI	hallux valgus	rs2102278	G	A	0.0118583	0.322486	0.0021139	2e-08	461460	31.4683597711907
BMI	hallux valgus	rs213518	C	T	0.0157894	0.145608	0.00280491	1.8e-08	461460	31.6877578231184
BMI	hallux valgus	rs2153740	G	A	-0.0112551	0.479914	0.00199313	1.6e-08	461460	31.8878751958318
BMI	hallux valgus	rs215634	G	A	-0.0155223	0.611879	0.00203492	2.4e-14	461460	58.1856088218339
BMI	hallux valgus	rs2172131	C	T	-0.0149382	0.578723	0.00200386	9e-14	461460	55.5724961859898
BMI	hallux valgus	rs217672	C	A	0.0170155	0.271741	0.00223046	2.4e-14	461460	58.1967416736691
BMI	hallux valgus	rs2192158	G	A	-0.015012	0.553308	0.00198302	3.7e-14	461460	57.3087638063387
BMI	hallux valgus	rs2216931	A	C	0.0169109	0.661966	0.00208587	5.2e-16	461460	65.729009042956
BMI	hallux valgus	rs2234458	T	C	-0.0203841	0.639519	0.00205579	3.6e-23	461460	98.3158870102356
BMI	hallux valgus	rs2271189	A	G	-0.0163086	0.40272	0.00201869	6.5e-16	461460	65.2667844208971
BMI	hallux valgus	rs2275003	G	A	-0.0119236	0.520932	0.00197803	1.7e-09	461460	36.3368408117668
BMI	hallux valgus	rs2289379	T	C	-0.0152765	0.395648	0.00202952	5.2e-14	461460	56.6577306737258
BMI	hallux valgus	rs2307111	C	T	-0.0280042	0.395025	0.00202203	1.3e-43	461460	191.809127357136
BMI	hallux valgus	rs2342892	G	T	-0.0126972	0.516212	0.00197715	1.3e-10	461460	41.2415330230028
BMI	hallux valgus	rs2381404	C	T	0.0139664	0.243837	0.00229974	1.3e-09	461460	36.8815862833375
BMI	hallux valgus	rs2398861	G	A	0.0179932	0.259169	0.00226733	2.1e-15	461460	62.9775068104885
BMI	hallux valgus	rs2425816	A	G	0.0122284	0.415111	0.00201106	1.2e-09	461460	36.9732250737283
BMI	hallux valgus	rs2433733	A	G	-0.0171805	0.677659	0.00210907	3.8e-16	461460	66.3571502985339
BMI	hallux valgus	rs2439823	G	A	0.0191998	0.545612	0.00199108	5.3e-22	461460	92.9852594793873
BMI	hallux valgus	rs2482356	C	T	-0.0113511	0.429018	0.00199506	1.3e-08	461460	32.3714456405175
BMI	hallux valgus	rs2512892	C	T	0.0129468	0.566085	0.00199819	9.2e-11	461460	41.9806765825829
BMI	hallux valgus	rs252761	T	G	-0.0115046	0.587966	0.00201769	1.2e-08	461460	32.5111462255901
BMI	hallux valgus	rs2568958	A	G	0.0222928	0.603656	0.00201204	1.6e-28	461460	122.759224578127
BMI	hallux valgus	rs2569993	C	T	0.01267	0.320327	0.00212202	2.4e-09	461460	35.6494145352012
BMI	hallux valgus	rs2606228	C	A	-0.0138791	0.646368	0.00208379	2.7e-11	461460	44.3621747701527
BMI	hallux valgus	rs2616143	A	G	-0.0138738	0.319862	0.00212547	6.7e-11	461460	42.6068098421803
BMI	hallux valgus	rs2678204	G	T	0.024161	0.340162	0.00208158	3.8e-31	461460	134.722990794472
BMI	hallux valgus	rs2725371	G	A	-0.0160301	0.696115	0.00215845	1.1e-13	461460	55.1552167203138
BMI	hallux valgus	rs2781668	T	C	0.0148965	0.165587	0.00265988	2.1e-08	461460	31.3647992157906
BMI	hallux valgus	rs2791643	T	C	-0.0133837	0.761794	0.00231332	7.2e-09	461460	33.4718
BMI	hallux valgus	rs28350	G	A	-0.0180335	0.820684	0.00258234	2.9e-12	461460	48.767593041625
BMI	hallux valgus	rs28366156	C	T	-0.0264826	0.130595	0.00292978	1.6e-19	461460	81.7051326698426
BMI	hallux valgus	rs2837996	C	T	0.0126647	0.651408	0.00207859	1.1e-09	461460	37.1236153386449
BMI	hallux valgus	rs28404639	T	C	-0.0117129	0.366041	0.00205533	1.2e-08	461460	32.4760997009171
BMI	hallux valgus	rs28489620	A	G	-0.0153737	0.290349	0.00220025	2.8e-12	461460	48.8214712107495
BMI	hallux valgus	rs2861685	C	T	-0.0171274	0.411984	0.00199763	1e-17	461460	73.5107571111932
BMI	hallux valgus	rs28670671	C	T	-0.0124638	0.286024	0.00226426	3.7e-08	461460	30.3002681411893
BMI	hallux valgus	rs2870111	T	C	-0.0157151	0.412066	0.00201912	7.1e-15	461460	60.5770547699631
BMI	hallux valgus	rs2899644	T	C	0.0149659	0.229995	0.0023609	2.3e-10	461460	40.183578655937
BMI	hallux valgus	rs2920503	T	C	-0.0140307	0.285413	0.00219666	1.7e-10	461460	40.7972708381833
BMI	hallux valgus	rs2941452	G	A	0.0111622	0.617751	0.00203237	4e-08	461460	30.1642246126559
BMI	hallux valgus	rs2962334	T	G	0.0432552	0.020065	0.00703547	7.8e-10	461460	37.7997158860026
BMI	hallux valgus	rs3212038	G	A	0.0149201	0.328484	0.0021124	1.6e-12	461460	49.8872159501835
BMI	hallux valgus	rs3213943	A	C	-0.0179406	0.131525	0.00288163	4.8e-10	461460	38.7610569273764
BMI	hallux valgus	rs329118	T	C	-0.0165734	0.419409	0.0020038	1.3e-16	461460	68.4088985015888
BMI	hallux valgus	rs329651	T	G	0.0157218	0.803977	0.00250202	3.3e-10	461460	39.4839959195125
BMI	hallux valgus	rs34045288	T	C	0.0234784	0.334435	0.00209371	3.5e-29	461460	125.748281280041
BMI	hallux valgus	rs34153025	C	T	-0.0389151	0.022158	0.00678155	9.6e-09	461460	32.9288438798602
BMI	hallux valgus	rs34234296	A	G	-0.014947	0.392437	0.00204032	2.4e-13	461460	53.6672835477435
BMI	hallux valgus	rs34481751	A	C	-0.0185029	0.165329	0.00270404	7.8e-12	461460	46.8221657105099
BMI	hallux valgus	rs34517439	A	C	0.038848	0.121787	0.00304983	3.6e-37	461460	162.249805054852
BMI	hallux valgus	rs34696181	C	T	0.0114345	0.476084	0.00198283	8.1e-09	461460	33.2553492483383
BMI	hallux valgus	rs34811474	A	G	-0.0285293	0.230756	0.00234269	4.1e-34	461460	148.303261440451
BMI	hallux valgus	rs349071	A	G	-0.0133062	0.500388	0.00198231	1.9e-11	461460	45.0570825614368
BMI	hallux valgus	rs35154326	G	A	-0.0130427	0.274044	0.00223442	5.3e-09	461460	34.0724613633854
BMI	hallux valgus	rs35364449	T	C	0.0217069	0.109739	0.00318335	9.2e-12	461460	46.4970015539263
BMI	hallux valgus	rs35697587	A	G	-0.0164677	0.508121	0.00198067	9.2e-17	461460	69.1257352625321
BMI	hallux valgus	rs35809007	A	G	-0.0171009	0.363205	0.00205627	9.1e-17	461460	69.1633106753837
BMI	hallux valgus	rs35957544	T	G	-0.0196429	0.574316	0.00200438	1.1e-22	461460	96.0393490710281
BMI	hallux valgus	rs36007635	A	G	-0.021045	0.137698	0.00286788	2.2e-13	461460	53.8485517262832
BMI	hallux valgus	rs36061954	T	C	0.0128445	0.398747	0.00201928	2e-10	461460	40.4612631009177
BMI	hallux valgus	rs3764625	G	T	-0.0117714	0.587594	0.00201523	5.2e-09	461460	34.119692888346
BMI	hallux valgus	rs3766823	A	G	0.016056	0.17196	0.0026141	8.1e-10	461460	37.7249299907616
BMI	hallux valgus	rs3784710	C	T	-0.0297067	0.226602	0.00236042	2.5e-36	461460	158.390221812923
BMI	hallux valgus	rs3803286	G	A	-0.0186417	0.666815	0.00209828	6.4e-19	461460	78.9300294263848
BMI	hallux valgus	rs3807566	T	G	-0.0120727	0.43832	0.00199583	1.5e-09	461460	36.5897837338751
BMI	hallux valgus	rs3814883	T	C	0.0240107	0.482402	0.00198424	1e-33	461460	146.426391632987
BMI	hallux valgus	rs3866805	A	C	0.0117835	0.355683	0.00206546	1.2e-08	461460	32.5471640148931
BMI	hallux valgus	rs3897102	T	C	0.0120838	0.411157	0.00202716	2.5e-09	461460	35.5327744171853
BMI	hallux valgus	rs3901286	A	C	-0.0225553	0.15244	0.00275602	2.7e-16	461460	66.9777576610283
BMI	hallux valgus	rs3935190	A	G	-0.0144864	0.536784	0.00199701	4e-13	461460	52.6209378526457
BMI	hallux valgus	rs394608	C	T	0.0186353	0.537697	0.00199484	9.5e-21	461460	87.2679469605471
BMI	hallux valgus	rs40071	C	T	-0.0261666	0.179536	0.00258163	3.8e-24	461460	102.731755733168
BMI	hallux valgus	rs4017425	T	C	-0.0125817	0.470208	0.00198035	2.1e-10	461460	40.363876016106
BMI	hallux valgus	rs4055791	T	C	-0.0178082	0.416804	0.00200801	7.4e-19	461460	78.651393956019
BMI	hallux valgus	rs41279738	G	T	0.0684263	0.025988	0.0062225	4e-28	461460	120.925
BMI	hallux valgus	rs41315816	C	T	0.0254409	0.058989	0.00419129	1.3e-09	461460	36.8440732575078
BMI	hallux valgus	rs4148155	G	A	-0.0229681	0.113268	0.00310659	1.4e-13	461460	54.6613531567449
BMI	hallux valgus	rs4261944	G	T	0.0138553	0.364935	0.00205652	1.6e-11	461460	45.3904104851474
BMI	hallux valgus	rs4284600	C	T	0.0119673	0.467122	0.00199506	2e-09	461460	35.981440944253
BMI	hallux valgus	rs429343	G	A	-0.0173795	0.576573	0.00199729	3.3e-18	461460	75.7164804338831
BMI	hallux valgus	rs429358	C	T	-0.0266723	0.154166	0.00274373	2.4e-22	461460	94.5009791923565
BMI	hallux valgus	rs4307239	G	A	0.0121413	0.458941	0.00198816	1e-09	461460	37.2928723273528
BMI	hallux valgus	rs4456769	T	C	0.0146111	0.333444	0.00210138	3.6e-12	461460	48.3453551489754
BMI	hallux valgus	rs4477562	T	C	0.0296118	0.128644	0.00298011	2.9e-23	461460	98.7331841136358
BMI	hallux valgus	rs4482463	A	C	-0.0313175	0.923002	0.00370692	3e-17	461460	71.3749575412708
BMI	hallux valgus	rs45486197	A	G	0.025766	0.065685	0.00403737	1.7e-10	461460	40.728181495904
BMI	hallux valgus	rs4605363	C	A	0.0163638	0.341595	0.00207733	3.3e-15	461460	62.0519533522154
BMI	hallux valgus	rs4625888	T	C	0.0117507	0.557644	0.00198303	3.1e-09	461460	35.1129264096713
BMI	hallux valgus	rs4648450	A	C	-0.014837	0.466824	0.00198775	8.4e-14	461460	55.7143139163353
BMI	hallux valgus	rs4658403	T	C	-0.0188877	0.833659	0.00264997	1e-12	461460	50.8012449246649
BMI	hallux valgus	rs4672338	T	C	0.0135646	0.336228	0.00208669	8e-11	461460	42.2567635488955
BMI	hallux valgus	rs4722398	T	C	0.0186993	0.136137	0.00287545	7.9e-11	461460	42.2899503923934
BMI	hallux valgus	rs4764949	G	A	-0.0183924	0.325892	0.00211197	3.1e-18	461460	75.8401939382821
BMI	hallux valgus	rs4790292	A	C	-0.0254509	0.153693	0.00275603	2.6e-20	461460	85.2779055740347
BMI	hallux valgus	rs4820410	G	A	-0.0177457	0.345317	0.00208527	1.7e-17	461460	72.4202129982457
BMI	hallux valgus	rs4832298	T	C	-0.015965	0.686142	0.00212268	5.4e-14	461460	56.567489839803
BMI	hallux valgus	rs4858940	C	T	0.0229281	0.885569	0.00309976	1.4e-13	461460	54.7114358651603
BMI	hallux valgus	rs4876611	G	A	0.0197549	0.720243	0.00220502	3.3e-19	461460	80.2643555441495
BMI	hallux valgus	rs4929923	C	T	0.0189424	0.645204	0.00206436	4.5e-20	461460	84.1971232713582
BMI	hallux valgus	rs512121	C	T	-0.0159359	0.192054	0.00252176	2.6e-10	461460	39.9340912536828
BMI	hallux valgus	rs529200	G	A	0.0168965	0.527829	0.0019785	1.3e-17	461460	72.9322335165958
BMI	hallux valgus	rs539515	C	A	0.0495291	0.204942	0.0024426	2e-91	461460	411.163245103395
BMI	hallux valgus	rs55707359	G	T	0.0531292	0.015432	0.00812381	6.2e-11	461460	42.7705815761423
BMI	hallux valgus	rs55714539	C	A	0.0175719	0.343587	0.00210043	6e-17	461460	69.987283763448
BMI	hallux valgus	rs55726687	A	G	0.02483	0.209709	0.00242628	1.4e-24	461460	104.729666415104
BMI	hallux valgus	rs55769038	A	G	0.0160961	0.590384	0.00201096	1.2e-15	461460	64.0667327395362
BMI	hallux valgus	rs557951	G	T	0.0140534	0.312937	0.00213387	4.5e-11	461460	43.3735548256815
BMI	hallux valgus	rs558887	G	A	-0.0129976	0.307507	0.00214881	1.5e-09	461460	36.5871364280429
BMI	hallux valgus	rs559231	T	G	0.0134907	0.393053	0.00203562	3.4e-11	461460	43.9211465663169
BMI	hallux valgus	rs56038322	A	G	0.0139276	0.31062	0.00214833	9e-11	461460	42.0289656751748
BMI	hallux valgus	rs56133507	G	T	0.0137622	0.196875	0.00247385	2.7e-08	461460	30.9476104592537
BMI	hallux valgus	rs56143236	T	C	0.0126667	0.256388	0.00226533	2.3e-08	461460	31.2652664663321
BMI	hallux valgus	rs56203622	C	T	0.0179769	0.145529	0.00280183	1.4e-10	461460	41.1665204858011
BMI	hallux valgus	rs56352336	C	T	-0.016327	0.154894	0.00275021	2.9e-09	461460	35.2435128398455
BMI	hallux valgus	rs56399737	T	C	-0.0161325	0.449124	0.00199646	6.4e-16	461460	65.2950469723044
BMI	hallux valgus	rs56858768	A	G	0.0159188	0.296861	0.00217378	2.4e-13	461460	53.6275051397473
BMI	hallux valgus	rs56893062	G	T	0.0125141	0.303342	0.00215383	6.2e-09	461460	33.7578295721949
BMI	hallux valgus	rs56930105	T	C	0.0157557	0.139295	0.00286187	3.7e-08	461460	30.3091473714369
BMI	hallux valgus	rs57636386	C	T	-0.0412553	0.08383	0.00358326	1.1e-30	461460	132.556483282057
BMI	hallux valgus	rs57989773	C	T	0.0133488	0.244995	0.00236315	1.6e-08	461460	31.9080300115636
BMI	hallux valgus	rs58862095	T	C	-0.0229877	0.419266	0.00200786	2.4e-30	461460	131.075735521787
BMI	hallux valgus	rs59068084	T	G	0.0110552	0.410232	0.00201048	3.8e-08	461460	30.2365203793955
BMI	hallux valgus	rs59227842	G	A	0.0229675	0.31149	0.00215313	1.5e-26	461460	113.785013038589
BMI	hallux valgus	rs594024	C	T	-0.0146771	0.554162	0.00199081	1.7e-13	461460	54.3524339635934
BMI	hallux valgus	rs6023655	G	A	-0.0147346	0.765741	0.00234997	3.6e-10	461460	39.3142669937659
BMI	hallux valgus	rs60764613	T	G	0.02099	0.144883	0.00282688	1.1e-13	461460	55.1325713789588
BMI	hallux valgus	rs61740466	A	G	-0.0135153	0.237203	0.00231885	5.6e-09	461460	33.9706757234212
BMI	hallux valgus	rs61813324	T	C	0.0290259	0.135728	0.00292038	2.8e-23	461460	98.7849481049559
BMI	hallux valgus	rs61828641	A	G	0.0224585	0.10925	0.00315913	1.2e-12	461460	50.5387638499211
BMI	hallux valgus	rs61871615	T	C	-0.0267159	0.091551	0.00359269	1e-13	461460	55.2965766979267
BMI	hallux valgus	rs61903695	G	A	0.0166235	0.254964	0.00227115	2.5e-13	461460	53.5736722187439
BMI	hallux valgus	rs61992671	G	A	-0.0161925	0.49195	0.00206924	5.1e-15	461460	61.2356312376011
BMI	hallux valgus	rs62007782	A	G	-0.0167007	0.265091	0.00224215	9.4e-14	461460	55.4802155942979
BMI	hallux valgus	rs62072006	C	A	0.0156492	0.144541	0.00282374	3e-08	461460	30.7137601045345
BMI	hallux valgus	rs62107261	C	T	-0.0911559	0.048327	0.00460882	4.6e-87	461460	391.190401969672
BMI	hallux valgus	rs62241847	G	A	-0.0124263	0.314443	0.00212897	5.3e-09	461460	34.0676912708833
BMI	hallux valgus	rs62246311	A	G	0.0207539	0.102364	0.00325487	1.8e-10	461460	40.6565256194235
BMI	hallux valgus	rs62379271	G	T	0.0117237	0.578511	0.00200557	5e-09	461460	34.1705415474515
BMI	hallux valgus	rs6265	T	C	-0.0399185	0.188472	0.00252719	3.3e-56	461460	249.500118463599
BMI	hallux valgus	rs6430068	A	G	0.0186066	0.108559	0.0031882	5.3e-09	461460	34.0597178218365
BMI	hallux valgus	rs6444950	A	G	0.0158525	0.237474	0.00232007	8.3e-12	461460	46.6865158816594
BMI	hallux valgus	rs6474856	T	C	-0.0122041	0.64022	0.00207048	3.8e-09	461460	34.7430189645666
BMI	hallux valgus	rs6531639	A	G	-0.0136291	0.247548	0.00233909	5.7e-09	461460	33.9499085950438
BMI	hallux valgus	rs6545714	A	G	-0.0205219	0.601448	0.00201573	2.4e-24	461460	103.649815391143
BMI	hallux valgus	rs6560906	C	T	-0.012198	0.691874	0.00214136	1.2e-08	461460	32.4486
BMI	hallux valgus	rs6567160	C	T	0.0541723	0.232714	0.00234213	2.3e-118	461460	534.971533897998
BMI	hallux valgus	rs6575340	A	G	0.0207333	0.636038	0.00206189	8.7e-24	461460	101.112301666176
BMI	hallux valgus	rs66679256	T	C	0.0148864	0.445826	0.00198759	6.9e-14	461460	56.0949648715161
BMI	hallux valgus	rs6669189	T	C	0.0171368	0.401588	0.00201682	1.9e-17	461460	72.1977
BMI	hallux valgus	rs6669341	G	A	-0.0170287	0.582679	0.0019986	1.6e-17	461460	72.5954397716594
BMI	hallux valgus	rs6682438	C	T	0.0131586	0.673081	0.00210047	3.7e-10	461460	39.2450170494962
BMI	hallux valgus	rs6705567	C	T	-0.0146168	0.37596	0.00204919	9.8e-13	461460	50.8789653597949
BMI	hallux valgus	rs6707827	G	A	0.0119437	0.703627	0.00217332	3.9e-08	461460	30.201501653529
BMI	hallux valgus	rs6725931	T	C	0.0191046	0.847658	0.00274403	3.3e-12	461460	48.4725989375559
BMI	hallux valgus	rs6744646	G	A	0.0554684	0.828299	0.00261213	4.5e-100	461460	450.920335156474
BMI	hallux valgus	rs6752979	A	G	0.0125235	0.31688	0.00211721	3.3e-09	461460	34.9882068000946
BMI	hallux valgus	rs67609008	C	T	0.0170863	0.283614	0.0022021	8.6e-15	461460	60.2032724505273
BMI	hallux valgus	rs6831088	A	G	-0.0115222	0.640139	0.0020591	2.2e-08	461460	31.3122343873863
BMI	hallux valgus	rs6843852	T	C	0.0130897	0.507861	0.00197607	3.5e-11	461460	43.8786092768799
BMI	hallux valgus	rs6909685	T	C	-0.014612	0.326809	0.00211352	4.7e-12	461460	47.797449286882
BMI	hallux valgus	rs6922607	G	A	0.0148848	0.189847	0.00251479	3.2e-09	461460	35.0332699458639
BMI	hallux valgus	rs6938973	C	T	0.0182223	0.601456	0.00201872	1.8e-19	461460	81.480245883414
BMI	hallux valgus	rs6950388	A	G	0.0155219	0.795086	0.00244806	2.3e-10	461460	40.2016394647289
BMI	hallux valgus	rs6962980	C	A	-0.0159568	0.556019	0.00198814	1e-15	461460	64.4163028341095
BMI	hallux valgus	rs698147	G	A	-0.0128512	0.543596	0.00198514	9.6e-11	461460	41.9086047192547
BMI	hallux valgus	rs6998660	G	A	0.0125456	0.452592	0.00198902	2.8e-10	461460	39.7834727559357
BMI	hallux valgus	rs7024334	G	T	-0.0138177	0.77914	0.00238338	6.7e-09	461460	33.6111254728828
BMI	hallux valgus	rs7027304	T	C	0.0145492	0.652661	0.00208703	3.1e-12	461460	48.5980632413805
BMI	hallux valgus	rs7034554	G	A	-0.0129826	0.373825	0.00204252	2.1e-10	461460	40.4006949049074
BMI	hallux valgus	rs7038943	C	T	-0.0140202	0.33879	0.00208641	1.8e-11	461460	45.155143255846
BMI	hallux valgus	rs704061	C	T	0.0146374	0.45505	0.00198552	1.7e-13	461460	54.3472367794474
BMI	hallux valgus	rs705145	A	C	0.0139021	0.34518	0.0020798	2.3e-11	461460	44.6802697319885
BMI	hallux valgus	rs7070670	T	C	-0.0123274	0.327923	0.00211928	6e-09	461460	33.834862420333
BMI	hallux valgus	rs7081254	C	T	-0.0142516	0.205739	0.00245216	6.2e-09	461460	33.7775199353349
BMI	hallux valgus	rs7124681	A	C	0.0256977	0.408353	0.0020063	1.5e-37	461460	164.057043567603
BMI	hallux valgus	rs7132908	A	G	0.0297904	0.384458	0.00203363	1.4e-48	461460	214.588728780245
BMI	hallux valgus	rs71495038	A	G	0.0277998	0.076936	0.00370969	6.7e-14	461460	56.1573003807774
BMI	hallux valgus	rs7201895	A	G	-0.0149781	0.354291	0.00207999	6e-13	461460	51.8548133424271
BMI	hallux valgus	rs7218014	C	T	0.0189524	0.197305	0.00249216	2.9e-14	461460	57.8328644069396
BMI	hallux valgus	rs7232171	T	G	0.0123404	0.58263	0.00200821	8e-10	461460	37.7605525951988
BMI	hallux valgus	rs723672	T	C	0.0111273	0.43151	0.00200698	3e-08	461460	30.739133606526
BMI	hallux valgus	rs7259070	C	T	0.021869	0.596062	0.00203628	6.6e-27	461460	115.340273121336
BMI	hallux valgus	rs72634826	A	G	-0.021277	0.259858	0.00228001	1e-20	461460	87.0854100909021
BMI	hallux valgus	rs72649373	C	T	0.0178062	0.143188	0.00287805	6.1e-10	461460	38.2775332730326
BMI	hallux valgus	rs72673947	G	A	0.0218864	0.107031	0.00321496	9.9e-12	461460	46.3442261114043
BMI	hallux valgus	rs72892910	T	G	0.0387798	0.172232	0.00262053	1.5e-49	461460	218.993374546124
BMI	hallux valgus	rs72976986	A	G	-0.0232257	0.190123	0.00254712	7.6e-20	461460	83.1451516951778
BMI	hallux valgus	rs73026725	A	C	-0.022318	0.153534	0.00275052	4.9e-16	461460	65.8383669021405
BMI	hallux valgus	rs73052033	C	T	-0.0303929	0.18493	0.00254634	7.7e-33	461460	142.465470043807
BMI	hallux valgus	rs7306534	A	G	-0.0112754	0.621712	0.00205437	4.1e-08	461460	30.1234496224016
BMI	hallux valgus	rs73124396	C	T	-0.0154472	0.205144	0.0024548	3.1e-10	461460	39.5972866568799
BMI	hallux valgus	rs73142879	T	C	-0.0266936	0.192297	0.00252257	3.6e-26	461460	111.976260868921
BMI	hallux valgus	rs73193736	G	A	-0.0177165	0.243934	0.00232002	2.2e-14	461460	58.3136891280439
BMI	hallux valgus	rs7331420	A	G	-0.0143702	0.285276	0.00220081	6.6e-11	461460	42.6342513633989
BMI	hallux valgus	rs7357754	G	A	0.0141146	0.500139	0.00198362	1.1e-12	461460	50.6312105136163
BMI	hallux valgus	rs73601548	T	C	0.0177354	0.114527	0.00311639	1.3e-08	461460	32.3874301480023
BMI	hallux valgus	rs73985439	C	A	0.0136616	0.307299	0.00214059	1.7e-10	461460	40.7318620349705
BMI	hallux valgus	rs745249	T	C	0.0176118	0.281945	0.00219724	1.1e-15	461460	64.2466688136951
BMI	hallux valgus	rs74750282	C	T	-0.0196382	0.086623	0.00352561	2.5e-08	461460	31.0265106755726
BMI	hallux valgus	rs7498665	G	A	0.0268646	0.399659	0.00201997	2.3e-40	461460	176.87605196812
BMI	hallux valgus	rs7516554	T	C	0.0120066	0.399941	0.00201565	2.6e-09	461460	35.4819889799022
BMI	hallux valgus	rs7519259	A	G	0.0140028	0.52836	0.00198381	1.7e-12	461460	49.8227550736878
BMI	hallux valgus	rs75499503	T	C	-0.0180331	0.220101	0.00241845	8.9e-14	461460	55.598704683543
BMI	hallux valgus	rs7571496	G	A	-0.0158916	0.260545	0.00225454	1.8e-12	461460	49.6841058114566
BMI	hallux valgus	rs76183894	C	T	-0.0219584	0.080747	0.00364437	1.7e-09	461460	36.3040081442556
BMI	hallux valgus	rs7683836	A	G	-0.0122469	0.557215	0.00199427	8.2e-10	461460	37.7122590832725
BMI	hallux valgus	rs7708584	G	A	-0.0159321	0.572344	0.0019949	1.4e-15	461460	63.7825538498613
BMI	hallux valgus	rs7762794	G	A	0.0149077	0.285408	0.00218606	9.1e-12	461460	46.5045291237934
BMI	hallux valgus	rs7774	A	C	0.014988	0.310467	0.00215169	3.3e-12	461460	48.5205911688866
BMI	hallux valgus	rs7776021	A	G	0.0123701	0.287599	0.00218251	1.4e-08	461460	32.124180256019
BMI	hallux valgus	rs78012460	G	A	-0.0370828	0.022673	0.00666929	2.7e-08	461460	30.9160464423725
BMI	hallux valgus	rs7802342	G	T	0.0122748	0.288566	0.00218145	1.8e-08	461460	31.6618612000222
BMI	hallux valgus	rs7805441	T	C	0.0133747	0.502261	0.00198884	1.8e-11	461460	45.2237450906619
BMI	hallux valgus	rs784257	C	T	0.0179315	0.812541	0.00254968	2e-12	461460	49.4606710386962
BMI	hallux valgus	rs78605811	C	A	-0.032737	0.05405	0.00444673	1.8e-13	461460	54.1993843839803
BMI	hallux valgus	rs78886584	G	A	0.0116661	0.491021	0.0019948	5e-09	461460	34.2019437403613
BMI	hallux valgus	rs7893571	T	G	0.0140553	0.665897	0.00210152	2.3e-11	461460	44.7312775657605
BMI	hallux valgus	rs7924036	T	G	-0.0142836	0.503265	0.0019778	5.1e-13	461460	52.1565350508673
BMI	hallux valgus	rs7925100	A	G	0.014725	0.396117	0.0020221	3.3e-13	461460	53.0277824976242
BMI	hallux valgus	rs7944782	G	T	0.0157606	0.509784	0.00198748	2.2e-15	461460	62.8836985931838
BMI	hallux valgus	rs7947143	A	G	-0.0182782	0.163483	0.00267522	8.3e-12	461460	46.6816246977174
BMI	hallux valgus	rs7975187	G	A	0.0151361	0.213905	0.00241251	3.5e-10	461460	39.362969164399
BMI	hallux valgus	rs79780963	T	C	0.0236803	0.077428	0.00369591	1.5e-10	461460	41.0515674036414
BMI	hallux valgus	rs7996639	A	G	0.0145559	0.449354	0.00200245	3.6e-13	461460	52.8387923007136
BMI	hallux valgus	rs8015400	A	C	0.0213422	0.677097	0.00211709	6.7e-24	461460	101.624365482008
BMI	hallux valgus	rs8025516	G	T	-0.0146558	0.645928	0.00207578	1.7e-12	461460	49.8487796514159
BMI	hallux valgus	rs8047587	T	G	0.0676323	0.439435	0.00199438	1e-200	461460	1149.98085672557
BMI	hallux valgus	rs8063946	T	C	-0.0251967	0.05448	0.00436586	7.9e-09	461460	33.3077915382383
BMI	hallux valgus	rs8076669	C	T	0.0140681	0.561561	0.00199601	1.8e-12	461460	49.6756531075455
BMI	hallux valgus	rs8112818	G	A	-0.020696	0.400329	0.00202712	1.8e-24	461460	104.234630721036
BMI	hallux valgus	rs815163	C	T	-0.016485	0.563148	0.00198582	1e-16	461460	68.9122230345608
BMI	hallux valgus	rs852042	G	A	-0.0131207	0.758575	0.00231309	1.4e-08	461460	32.1756305700416
BMI	hallux valgus	rs862320	T	C	-0.0231703	0.40965	0.00201345	1.2e-30	461460	132.427973441586
BMI	hallux valgus	rs879620	T	C	0.0241136	0.613237	0.00203595	2.3e-32	461460	140.277496466946
BMI	hallux valgus	rs909892	A	G	-0.0184105	0.134817	0.00291255	2.6e-10	461460	39.9560460715059
BMI	hallux valgus	rs923994	G	A	-0.0145761	0.783195	0.00240219	1.3e-09	461460	36.8184996056834
BMI	hallux valgus	rs9294260	A	G	0.014782	0.476559	0.00198818	1e-13	461460	55.278100633731
BMI	hallux valgus	rs9349235	T	C	0.0111809	0.410635	0.00200924	2.6e-08	461460	30.9662070410687
BMI	hallux valgus	rs935166	A	G	-0.0161066	0.506805	0.00197292	3.2e-16	461460	66.6479680985858
BMI	hallux valgus	rs9366863	C	T	-0.0285083	0.671833	0.00210043	5.8e-42	461460	184.214721234227
BMI	hallux valgus	rs9461887	T	C	0.0148892	0.277069	0.00220206	1.4e-11	461460	45.7175079191874
BMI	hallux valgus	rs9463175	T	C	-0.0115	0.338958	0.00210115	4.4e-08	461460	29.9557145355072
BMI	hallux valgus	rs9478496	C	T	0.0181836	0.164225	0.00267493	1.1e-11	461460	46.2096855591967
BMI	hallux valgus	rs9515446	G	A	0.0151051	0.447709	0.00199052	3.2e-14	461460	57.5853798787255
BMI	hallux valgus	rs9522180	T	C	-0.0141095	0.553392	0.00199325	1.5e-12	461460	50.1069329058393
BMI	hallux valgus	rs9571687	A	C	-0.0135388	0.329363	0.0021094	1.4e-10	461460	41.1946274736687
BMI	hallux valgus	rs9638713	G	A	-0.0361735	0.97477	0.00635399	1.2e-08	461460	32.4105295128668
BMI	hallux valgus	rs9673839	G	A	0.0130337	0.490967	0.00198783	5.5e-11	461460	42.9907555237753
BMI	hallux valgus	rs9830592	A	C	0.0154849	0.582421	0.00200164	1e-14	461460	59.8470827374927
BMI	hallux valgus	rs9839081	A	G	-0.011701	0.325232	0.00214045	4.6e-08	461460	29.8836679211853
BMI	hallux valgus	rs9843653	C	T	0.0294509	0.511652	0.00197538	2.9e-50	461460	222.276707500895
BMI	hallux valgus	rs9876664	T	G	-0.0180478	0.375389	0.00204174	9.6e-19	461460	78.1350298845483
BMI	hallux valgus	rs9888533	T	C	0.0120038	0.538079	0.0020182	2.7e-09	461460	35.3758770460272
BMI	hallux valgus	rs9926784	C	T	-0.023818	0.184576	0.00254677	8.6e-21	461460	87.4639826185581
BMI	hallux valgus	rs9951619	G	T	0.0144231	0.767369	0.00235777	9.5e-10	461460	37.4207486631039
waist circumference	hallux valgus	rs10128597	A	G	-0.0166279	NA	0.00209557	2.11e-15	407661	62.9605237790651
waist circumference	hallux valgus	rs10132280	A	C	-0.0164064	NA	0.0020337	7.19e-16	407661	65.0804704369518
waist circumference	hallux valgus	rs10153031	G	T	0.0182365	NA	0.00190604	1.09e-21	407661	91.5412482957006
waist circumference	hallux valgus	rs10182458	G	A	0.0198069	NA	0.00186199	1.99e-26	407661	113.155638293342
waist circumference	hallux valgus	rs10248298	A	C	0.0131809	NA	0.00192688	7.89e-12	407661	46.7927599455706
waist circumference	hallux valgus	rs10269774	A	G	0.0129258	NA	0.00198488	7.41e-11	407661	42.4076514290206
waist circumference	hallux valgus	rs10422861	T	C	0.0110548	NA	0.00197007	2.01e-08	407661	31.4873661032743
waist circumference	hallux valgus	rs1048013	T	C	0.0110185	NA	0.0018722	3.97e-09	407661	34.6368460663168
waist circumference	hallux valgus	rs10506965	G	T	-0.0158288	NA	0.00186915	2.49e-17	407661	71.7142635071265
waist circumference	hallux valgus	rs1056441	C	T	0.0134395	NA	0.0019776	1.08e-11	407661	46.1835364846363
waist circumference	hallux valgus	rs1073331	G	A	-0.011642	NA	0.00188252	6.24e-10	407661	38.2449292187121
waist circumference	hallux valgus	rs10756713	G	A	-0.0150071	NA	0.00187848	1.36e-15	407661	63.823155315373
waist circumference	hallux valgus	rs10780248	A	G	-0.0110596	NA	0.00187186	3.45e-09	407661	34.9084030127987
waist circumference	hallux valgus	rs10787738	T	C	0.0144743	NA	0.00216356	2.23e-11	407661	44.7563974273257
waist circumference	hallux valgus	rs10894605	G	A	0.0111058	NA	0.00188298	3.68e-09	407661	34.7861328539846
waist circumference	hallux valgus	rs10898330	T	C	-0.0111934	NA	0.00186823	2.08e-09	407661	35.8972544408582
waist circumference	hallux valgus	rs10936684	A	G	-0.0115118	NA	0.00198349	6.48e-09	407661	33.6840505451359
waist circumference	hallux valgus	rs10938398	A	G	0.0206341	NA	0.00187873	4.61e-28	407661	120.625795531708
waist circumference	hallux valgus	rs10947793	G	A	-0.0122259	NA	0.00193301	2.54e-10	407661	40.0028879988872
waist circumference	hallux valgus	rs10954772	C	T	-0.0146578	NA	0.00201226	3.23e-13	407661	53.0600022353277
waist circumference	hallux valgus	rs10957088	C	T	0.0149176	NA	0.00253215	3.83e-09	407661	34.7069881171836
waist circumference	hallux valgus	rs11030108	G	A	-0.0248117	NA	0.00198441	7.16e-36	407661	156.332077188076
waist circumference	hallux valgus	rs11056876	G	A	0.013053	NA	0.00230506	1.49e-08	407661	32.0666858041685
waist circumference	hallux valgus	rs11071546	C	T	0.0115621	NA	0.00187283	6.68e-10	407661	38.1131282975258
waist circumference	hallux valgus	rs11099020	T	C	-0.0110748	NA	0.00194157	1.17e-08	407661	32.5359541642108
waist circumference	hallux valgus	rs111258054	T	C	0.0165052	NA	0.00242493	1e-11	407661	46.3277319277063
waist circumference	hallux valgus	rs111260184	A	G	0.0102452	NA	0.00187148	4.39e-08	407661	29.9687321662953
waist circumference	hallux valgus	rs11160601	T	C	0.0201436	NA	0.00322709	4.32e-10	407661	38.962776022425
waist circumference	hallux valgus	rs11216221	G	A	0.0245173	NA	0.00405912	1.54e-09	407661	36.4820614579064
waist circumference	hallux valgus	rs112566467	T	C	0.0188265	NA	0.00228678	1.83e-16	407661	67.7779261194501
waist circumference	hallux valgus	rs113784412	T	C	0.0144613	NA	0.00201673	7.46e-13	407661	51.4182182339899
waist circumference	hallux valgus	rs113866544	C	T	0.028472	NA	0.00370068	1.43e-14	407661	59.1931
waist circumference	hallux valgus	rs114964326	A	G	-0.0339599	NA	0.0055405	8.82e-10	407661	37.5692699909067
waist circumference	hallux valgus	rs115056380	A	G	-0.0243843	NA	0.00433247	1.82e-08	407661	31.6772393923706
waist circumference	hallux valgus	rs11607476	C	A	0.0106982	NA	0.00187029	1.06e-08	407661	32.7191031616028
waist circumference	hallux valgus	rs11636611	T	C	0.0112866	NA	0.00185743	1.23e-09	407661	36.9231908871421
waist circumference	hallux valgus	rs11653367	G	A	-0.0182133	NA	0.00198696	4.89e-20	407661	84.0227522075522
waist circumference	hallux valgus	rs11704728	T	C	0.0150712	NA	0.00234079	1.21e-10	407661	41.4542086174682
waist circumference	hallux valgus	rs11757278	C	T	-0.0135678	NA	0.00201848	1.8e-11	407661	45.1822479340845
waist circumference	hallux valgus	rs11759152	A	G	0.0151099	NA	0.00276456	4.61e-08	407661	29.872323897912
waist circumference	hallux valgus	rs1182199	A	C	-0.0144063	NA	0.00201663	9.08e-13	407661	51.0329097066999
waist circumference	hallux valgus	rs11824092	C	T	0.0139447	NA	0.00194401	7.33e-13	407661	51.4540105334006
waist circumference	hallux valgus	rs11878507	A	G	-0.0146738	NA	0.00186162	3.22e-15	407661	62.1299477105373
waist circumference	hallux valgus	rs11917587	A	G	0.0154906	NA	0.00187973	1.71e-16	407661	67.9115125425958
waist circumference	hallux valgus	rs11923804	A	C	-0.012582	NA	0.00198754	2.44e-10	407661	40.0742566753922
waist circumference	hallux valgus	rs12044012	A	G	-0.0122505	NA	0.00199204	7.76e-10	407661	37.8189432152311
waist circumference	hallux valgus	rs12072739	G	A	0.0174869	NA	0.00223159	4.65e-15	407661	61.4037237393528
waist circumference	hallux valgus	rs12088070	T	C	0.011437	NA	0.00202545	1.64e-08	407661	31.8844594134021
waist circumference	hallux valgus	rs12103006	G	A	0.0131917	NA	0.00187993	2.27e-12	407661	49.2397733147991
waist circumference	hallux valgus	rs12140153	T	G	-0.0279147	NA	0.00323157	5.71e-18	407661	74.6168074695119
waist circumference	hallux valgus	rs1218822	A	G	0.0137486	NA	0.00196234	2.45e-12	407661	49.0869795851273
waist circumference	hallux valgus	rs12199502	C	T	-0.0142156	NA	0.00247696	9.52e-09	407661	32.937472672494
waist circumference	hallux valgus	rs1229984	C	T	0.0380954	NA	0.00627503	1.27e-09	407661	36.8562658957091
waist circumference	hallux valgus	rs12330631	T	C	-0.0110388	NA	0.00193201	1.11e-08	407661	32.6454650107529
waist circumference	hallux valgus	rs12339822	G	A	0.0116343	NA	0.00187171	5.1e-10	407661	38.6368102004609
waist circumference	hallux valgus	rs12367809	T	C	0.0219231	NA	0.00193264	7.98e-30	407661	128.676687138295
waist circumference	hallux valgus	rs12375196	A	C	0.0127804	NA	0.0018887	1.32e-11	407661	45.7889623449127
waist circumference	hallux valgus	rs12506689	A	G	0.0121834	NA	0.00193014	2.75e-10	407661	39.8434790556015
waist circumference	hallux valgus	rs12514473	C	T	-0.0148009	NA	0.00215848	7.03e-12	407661	47.0195058106173
waist circumference	hallux valgus	rs12516350	G	A	-0.0114715	NA	0.00186671	7.98e-10	407661	37.7645731469991
waist circumference	hallux valgus	rs12616638	G	A	-0.0104379	NA	0.00190159	4.04e-08	407661	30.1293916741939
waist circumference	hallux valgus	rs12680342	G	T	-0.0126567	NA	0.00220737	9.82e-09	407661	32.8767265970807
waist circumference	hallux valgus	rs12718572	T	C	-0.0120621	NA	0.00189783	2.07e-10	407661	40.3951386999523
waist circumference	hallux valgus	rs12726165	T	C	0.0115314	NA	0.00192324	2.02e-09	407661	35.9496757588367
waist circumference	hallux valgus	rs12731208	G	T	0.0113729	NA	0.00194919	5.39e-09	407661	34.0433242273672
waist circumference	hallux valgus	rs12877270	A	G	0.0136897	NA	0.00188375	3.67e-13	407661	52.8128008961367
waist circumference	hallux valgus	rs13163306	A	G	-0.0110365	NA	0.00186355	3.17e-09	407661	35.0734514569061
waist circumference	hallux valgus	rs1320903	A	G	0.0187779	NA	0.0019977	5.47e-21	407661	88.3550493876797
waist circumference	hallux valgus	rs1321521	A	C	0.0131604	NA	0.00195141	1.54e-11	407661	45.4819415737025
waist circumference	hallux valgus	rs1327259	G	A	-0.0107205	NA	0.00191548	2.18e-08	407661	31.323674915646
waist circumference	hallux valgus	rs13322435	G	A	-0.0163938	NA	0.00190791	8.51e-18	407661	73.8314445584526
waist circumference	hallux valgus	rs1336486	G	T	0.0127375	NA	0.00197607	1.15e-10	407661	41.5490992950203
waist circumference	hallux valgus	rs13427822	G	A	-0.0149809	NA	0.00211349	1.36e-12	407661	50.2427364223583
waist circumference	hallux valgus	rs1436348	G	A	0.0122897	NA	0.00188493	7.03e-11	407661	42.5098898183592
waist circumference	hallux valgus	rs1441264	A	G	0.0151611	NA	0.00192836	3.77e-15	407661	61.8134616224357
waist circumference	hallux valgus	rs144443274	T	C	0.0182195	NA	0.00249619	2.9e-13	407661	53.274023761872
waist circumference	hallux valgus	rs147786161	G	A	0.011882	NA	0.00188238	2.75e-10	407661	39.8439480934477
waist circumference	hallux valgus	rs1490382	G	A	-0.0111753	NA	0.00191798	5.66e-09	407661	33.949087223862
waist circumference	hallux valgus	rs1522569	G	T	-0.0133624	NA	0.00240636	2.81e-08	407661	30.8351173676373
waist circumference	hallux valgus	rs1559900	T	C	0.0129202	NA	0.00205489	3.23e-10	407661	39.5329465097409
waist circumference	hallux valgus	rs1571136	T	C	0.0108151	NA	0.00187955	8.71e-09	407661	33.1093901516646
waist circumference	hallux valgus	rs1625623	T	C	0.0108468	NA	0.00194671	2.52e-08	407661	31.0454968468505
waist circumference	hallux valgus	rs1652376	T	G	-0.0191391	NA	0.00186072	8.16e-25	407661	105.798336972984
waist circumference	hallux valgus	rs165722	T	C	0.0105585	NA	0.00186594	1.53e-08	407661	32.0189413311442
waist circumference	hallux valgus	rs16916303	G	A	-0.0169347	NA	0.00288728	4.48e-09	407661	34.4013
waist circumference	hallux valgus	rs17094222	C	T	0.0143328	NA	0.00227558	3e-10	407661	39.6712
waist circumference	hallux valgus	rs1724557	A	C	-0.0125658	NA	0.00189502	3.33e-11	407661	43.9694020737149
waist circumference	hallux valgus	rs17399739	G	A	0.0238767	NA	0.0036487	5.99e-11	407661	42.8223169369065
waist circumference	hallux valgus	rs1752169	A	C	0.0144599	NA	0.00214965	1.74e-11	407661	45.2473280473661
waist circumference	hallux valgus	rs17639546	A	G	-0.0175466	NA	0.00260594	1.66e-11	407661	45.3372315097803
waist circumference	hallux valgus	rs17770336	T	C	0.0191746	NA	0.00198068	3.64e-22	407661	93.7177519852126
waist circumference	hallux valgus	rs1834144	A	C	-0.0143554	NA	0.0019222	8.13e-14	407661	55.7739393312589
waist circumference	hallux valgus	rs186234792	G	A	0.0309274	NA	0.0056667	4.82e-08	407661	29.7868274308946
waist circumference	hallux valgus	rs1902066	C	T	0.0106493	NA	0.0018823	1.54e-08	407661	32.0082778399731
waist circumference	hallux valgus	rs1922879	A	G	-0.0110155	NA	0.00196939	2.23e-08	407661	31.2854814167023
waist circumference	hallux valgus	rs1942826	A	G	0.0171312	NA	0.00281675	1.19e-09	407661	36.9893614407033
waist circumference	hallux valgus	rs2007833	G	A	-0.0127211	NA	0.00230209	3.28e-08	407661	30.5353291583831
waist circumference	hallux valgus	rs2066295	G	A	-0.0228124	NA	0.0022153	7.22e-25	407661	106.041223608977
waist circumference	hallux valgus	rs215669	A	G	-0.0129234	NA	0.00191424	1.47e-11	407661	45.5783572969108
waist circumference	hallux valgus	rs2172131	C	T	-0.0126836	NA	0.00188229	1.6e-11	407661	45.4056475803331
waist circumference	hallux valgus	rs217669	C	T	0.0128558	NA	0.00208513	7.03e-10	407661	38.0127956184704
waist circumference	hallux valgus	rs2187449	A	G	0.0120805	NA	0.00221044	4.62e-08	407661	29.8682808818902
waist circumference	hallux valgus	rs2289379	T	C	-0.0105034	NA	0.00190547	3.54e-08	407661	30.3845947364121
waist circumference	hallux valgus	rs2306537	G	A	0.0135199	NA	0.00200622	1.59e-11	407661	45.4137868110423
waist circumference	hallux valgus	rs2307111	C	T	-0.0239454	NA	0.00190378	2.8e-36	407661	158.200751273911
waist circumference	hallux valgus	rs236660	C	T	0.0176701	NA	0.00194806	1.18e-19	407661	82.275631811652
waist circumference	hallux valgus	rs2370982	T	C	0.0223143	NA	0.0022735	9.71e-23	407661	96.3328673749945
waist circumference	hallux valgus	rs2404324	G	A	-0.0186094	NA	0.00257027	4.48e-13	407661	52.4209777130707
waist circumference	hallux valgus	rs2439823	G	A	0.0154423	NA	0.00186947	1.45e-16	407661	68.231487506645
waist circumference	hallux valgus	rs2456524	T	C	0.0150439	NA	0.00263316	1.11e-08	407661	32.641059478401
waist circumference	hallux valgus	rs245767	G	A	0.0149359	NA	0.00209568	1.03e-12	407661	50.7938025362257
waist circumference	hallux valgus	rs2470946	T	G	0.0111576	NA	0.00189135	3.65e-09	407661	34.8013136442206
waist circumference	hallux valgus	rs2528787	T	C	-0.0126455	NA	0.00193039	5.72e-11	407661	42.9120994739856
waist circumference	hallux valgus	rs2569993	C	T	0.0134039	NA	0.0020001	2.06e-11	407661	44.9114221877828
waist circumference	hallux valgus	rs2678204	G	T	0.0166782	NA	0.00196409	2.04e-17	407661	72.1063405420763
waist circumference	hallux valgus	rs2744938	G	A	0.0305147	NA	0.00261833	2.18e-31	407661	135.82112239015
waist circumference	hallux valgus	rs28375268	T	G	-0.0142212	NA	0.00195455	3.44e-13	407661	52.9391285790134
waist circumference	hallux valgus	rs284532	G	T	-0.0107684	NA	0.00186519	7.77e-09	407661	33.331439590335
waist circumference	hallux valgus	rs28489620	A	G	-0.0127224	NA	0.00205412	5.88e-10	407661	38.3605070410336
waist circumference	hallux valgus	rs2861344	A	G	0.0115565	NA	0.00185646	4.82e-10	407661	38.7506796675693
waist circumference	hallux valgus	rs2861692	C	T	-0.0166676	NA	0.00208318	1.23e-15	407661	64.0162770283656
waist circumference	hallux valgus	rs2962082	A	G	-0.0102614	NA	0.00186344	3.66e-08	407661	30.3235662857834
waist circumference	hallux valgus	rs3004179	G	A	0.0117745	NA	0.00189514	5.2e-10	407661	38.6011480167734
waist circumference	hallux valgus	rs308911	G	A	-0.0118731	NA	0.00206269	8.61e-09	407661	33.1328042248393
waist circumference	hallux valgus	rs3113509	T	C	-0.0127687	NA	0.00210337	1.27e-09	407661	36.8519001119392
waist circumference	hallux valgus	rs34045288	T	C	0.0207973	NA	0.00196813	4.24e-26	407661	111.661695964041
waist circumference	hallux valgus	rs34234296	A	G	-0.0129962	NA	0.00192625	1.51e-11	407661	45.5203233254479
waist circumference	hallux valgus	rs34517439	A	C	0.0302012	NA	0.00285242	3.39e-26	407661	112.103538792863
waist circumference	hallux valgus	rs34847111	T	C	0.0124083	NA	0.0021532	8.28e-09	407661	33.2088393379621
waist circumference	hallux valgus	rs34994596	C	T	-0.0137728	NA	0.00202678	1.08e-11	407661	46.1774
waist circumference	hallux valgus	rs35343344	A	C	-0.0179443	NA	0.00213387	4.13e-17	407661	70.7155618946703
waist circumference	hallux valgus	rs35679975	C	T	-0.0244469	NA	0.00235985	3.79e-25	407661	107.319011591125
waist circumference	hallux valgus	rs35867081	G	A	-0.0113488	NA	0.00186432	1.15e-09	407661	37.0558548976564
waist circumference	hallux valgus	rs35882248	T	C	0.0164641	NA	0.002006	2.26e-16	407661	67.361539247475
waist circumference	hallux valgus	rs35972789	A	C	-0.0292226	NA	0.00487889	2.1e-09	407661	35.8751332740234
waist circumference	hallux valgus	rs36156	C	T	0.0119633	NA	0.00194407	7.57e-10	407661	37.8683218352709
waist circumference	hallux valgus	rs369230	T	G	0.0110328	NA	0.00202233	4.88e-08	407661	29.7622192348349
waist circumference	hallux valgus	rs3770821	C	T	0.0130904	NA	0.00198911	4.67e-11	407661	43.3097924571699
waist circumference	hallux valgus	rs3774063	T	C	0.0207635	NA	0.00308166	1.61e-11	407661	45.3972505821674
waist circumference	hallux valgus	rs3776712	C	T	-0.0116152	NA	0.00211544	4e-08	407661	30.1473976782637
waist circumference	hallux valgus	rs3814883	T	C	0.0254681	NA	0.00186639	2.14e-42	407661	186.202781623306
waist circumference	hallux valgus	rs3826408	T	C	0.0113154	NA	0.00185983	1.17e-09	407661	37.0161454908373
waist circumference	hallux valgus	rs3993347	C	T	-0.0137963	NA	0.00194337	1.26e-12	407661	50.3978651281865
waist circumference	hallux valgus	rs40067	A	G	-0.0177159	NA	0.00247747	8.63e-13	407661	51.1337332083033
waist circumference	hallux valgus	rs4055791	T	C	-0.0130472	NA	0.0018808	4e-12	407661	48.1223997598726
waist circumference	hallux valgus	rs4072917	A	G	0.0106757	NA	0.00186572	1.05e-08	407661	32.7414310419211
waist circumference	hallux valgus	rs41279738	G	T	0.0491105	NA	0.0058677	5.78e-17	407661	70.0504255661964
waist circumference	hallux valgus	rs4148155	G	A	-0.0161582	NA	0.00292008	3.14e-08	407661	30.6192344756379
waist circumference	hallux valgus	rs429358	C	T	-0.0247647	NA	0.00255656	3.43e-22	407661	93.8322288776258
waist circumference	hallux valgus	rs4435118	A	G	0.0132194	NA	0.00217652	1.25e-09	407661	36.8889278263659
waist circumference	hallux valgus	rs4456769	T	C	0.01315	NA	0.00196436	2.17e-11	407661	44.8133293880394
waist circumference	hallux valgus	rs4482463	A	C	-0.0277234	NA	0.00352406	3.64e-15	407661	61.8876886976016
waist circumference	hallux valgus	rs4525978	T	C	-0.0115435	NA	0.00211621	4.9e-08	407661	29.7546851633688
waist circumference	hallux valgus	rs4586381	A	C	-0.0107604	NA	0.00193177	2.54e-08	407661	31.0272915358617
waist circumference	hallux valgus	rs4671328	G	T	-0.0156187	NA	0.00188607	1.22e-16	407661	68.5759797747846
waist circumference	hallux valgus	rs4718964	T	G	0.0134909	NA	0.00189052	9.6e-13	407661	50.9234
waist circumference	hallux valgus	rs4722398	T	C	0.0162822	NA	0.00270177	1.68e-09	407661	36.3184486537746
waist circumference	hallux valgus	rs4743930	T	C	0.0120016	NA	0.00214348	2.15e-08	407661	31.3499818916808
waist circumference	hallux valgus	rs4876611	G	A	0.0160928	NA	0.00206202	5.98e-15	407661	60.9081418686513
waist circumference	hallux valgus	rs4900715	A	G	-0.0117012	NA	0.00185848	3.05e-10	407661	39.6408438304888
waist circumference	hallux valgus	rs4981693	A	G	0.0166678	NA	0.00221721	5.58e-14	407661	56.5120124537132
waist circumference	hallux valgus	rs543874	G	A	0.035504	NA	0.00229202	4.03e-54	407661	239.947170620159
waist circumference	hallux valgus	rs55938344	C	A	-0.0137001	NA	0.00217834	3.19e-10	407661	39.5543280429229
waist circumference	hallux valgus	rs56094641	G	A	0.0566533	NA	0.00189468	1.9e-196	407661	894.080354102389
waist circumference	hallux valgus	rs56187939	G	A	-0.0120003	NA	0.00201775	2.73e-09	407661	35.371002090146
waist circumference	hallux valgus	rs56203712	G	A	-0.0153329	NA	0.00223491	6.86e-12	407661	47.0680708306431
waist circumference	hallux valgus	rs56356382	C	T	-0.0166271	NA	0.00236186	1.92e-12	407661	49.5590057109081
waist circumference	hallux valgus	rs56398417	T	C	-0.0132917	NA	0.00200618	3.46e-11	407661	43.895412767285
waist circumference	hallux valgus	rs57066717	GAC	G	-0.0135636	NA	0.00207674	6.52e-11	407661	42.656337194492
waist circumference	hallux valgus	rs57307148	A	C	0.018511	NA	0.00226689	3.19e-16	407661	66.6801760273854
waist circumference	hallux valgus	rs57590313	A	C	0.0146884	NA	0.00241907	1.26e-09	407661	36.8680340473027
waist circumference	hallux valgus	rs57800857	C	A	-0.0143522	NA	0.00193887	1.34e-13	407661	54.7945598809512
waist circumference	hallux valgus	rs588660	A	G	0.0148905	NA	0.00188976	3.28e-15	407661	62.0873504429453
waist circumference	hallux valgus	rs59607297	C	T	0.0127954	NA	0.00231141	3.1e-08	407661	30.6444356413207
waist circumference	hallux valgus	rs6030803	C	T	-0.0186385	NA	0.00281843	3.76e-11	407661	43.7325981511652
waist circumference	hallux valgus	rs60764613	T	G	0.0170996	NA	0.002649	1.08e-10	407661	41.6683070148337
waist circumference	hallux valgus	rs60898782	A	G	0.0150576	NA	0.00232826	9.97e-11	407661	41.8260090971423
waist circumference	hallux valgus	rs61023343	C	A	0.0113381	NA	0.00194062	5.14e-09	407661	34.134805270918
waist circumference	hallux valgus	rs61813324	T	C	0.0217781	NA	0.00275481	2.67e-15	407661	62.4963340572727
waist circumference	hallux valgus	rs61826867	G	A	0.017592	NA	0.00297496	3.35e-09	407661	34.9676173065899
waist circumference	hallux valgus	rs61903695	G	A	0.0125342	NA	0.00212847	3.89e-09	407661	34.6781597572927
waist circumference	hallux valgus	rs61969510	C	T	0.0125993	NA	0.00208168	1.43e-09	407661	36.6321799473478
waist circumference	hallux valgus	rs61992671	G	A	-0.0140485	NA	0.00193749	4.14e-13	407661	52.5749467682404
waist circumference	hallux valgus	rs62072003	T	C	0.0146714	NA	0.00264677	2.97e-08	407661	30.7261805421359
waist circumference	hallux valgus	rs62261725	G	A	-0.0144853	NA	0.00198409	2.86e-13	407661	53.3003574032556
waist circumference	hallux valgus	rs62395827	T	C	-0.023172	NA	0.00308657	6.03e-14	407661	56.3602158242231
waist circumference	hallux valgus	rs629471	G	A	0.0123161	NA	0.00205531	2.07e-09	407661	35.9078673147317
waist circumference	hallux valgus	rs635132	G	A	0.0123322	NA	0.00210813	4.92e-09	407661	34.2203313879798
waist circumference	hallux valgus	rs6416913	C	T	-0.0117898	NA	0.00208808	1.64e-08	407661	31.8798653027403
waist circumference	hallux valgus	rs6433243	C	T	-0.0132939	NA	0.00195028	9.33e-12	407661	46.4631607528495
waist circumference	hallux valgus	rs6445258	C	T	-0.0125792	NA	0.00228807	3.85e-08	407661	30.2249297278786
waist circumference	hallux valgus	rs6567160	C	T	0.0431506	NA	0.00219179	2.77e-86	407661	387.590982827969
waist circumference	hallux valgus	rs6575340	A	G	0.016753	NA	0.0019336	4.55e-18	407661	75.0671229954629
waist circumference	hallux valgus	rs6659830	A	G	-0.0176069	NA	0.00199157	9.51e-19	407661	78.1578336490355
waist circumference	hallux valgus	rs66679256	T	C	0.0143993	NA	0.00187143	1.42e-14	407661	59.2016014774996
waist circumference	hallux valgus	rs6695898	A	G	-0.0117009	NA	0.00186824	3.77e-10	407661	39.2257333870193
waist circumference	hallux valgus	rs6739755	G	A	-0.0155629	NA	0.00190596	3.2e-16	407661	66.6732091327933
waist circumference	hallux valgus	rs67481408	TA	T	0.0145727	NA	0.00209885	3.83e-12	407661	48.2075560470706
waist circumference	hallux valgus	rs6751993	G	A	0.0428629	NA	0.00250263	9.31e-66	407661	293.33756239491
waist circumference	hallux valgus	rs67632512	A	C	0.0170891	NA	0.00292281	5.01e-09	407661	34.1849605062179
waist circumference	hallux valgus	rs678278	G	A	-0.0107389	NA	0.00186352	8.28e-09	407661	33.2085069045011
waist circumference	hallux valgus	rs6845883	G	A	-0.0136018	NA	0.00225712	1.68e-09	407661	36.3146063495385
waist circumference	hallux valgus	rs7038934	C	T	0.0111507	NA	0.00191072	5.35e-09	407661	34.0571289438204
waist circumference	hallux valgus	rs7070670	T	C	-0.0117059	NA	0.00198865	3.95e-09	407661	34.6490059610351
waist circumference	hallux valgus	rs7115013	T	C	-0.0108313	NA	0.0018732	7.37e-09	407661	33.4341849742127
waist circumference	hallux valgus	rs7117115	G	A	-0.020044	NA	0.00189181	3.14e-26	407661	112.25653269282
waist circumference	hallux valgus	rs7138383	A	G	-0.0158782	NA	0.0021377	1.11e-13	407661	55.1704963003624
waist circumference	hallux valgus	rs7163176	A	G	-0.011901	NA	0.00186898	1.92e-10	407661	40.5466960710067
waist circumference	hallux valgus	rs7171864	A	G	0.0151922	NA	0.0019695	1.22e-14	407661	59.5014072532508
waist circumference	hallux valgus	rs7179507	A	G	0.0139805	NA	0.00199488	2.41e-12	407661	49.1144996975549
waist circumference	hallux valgus	rs7210186	G	A	0.0121052	NA	0.00200809	1.66e-09	407661	36.3392082545855
waist circumference	hallux valgus	rs7259070	C	T	0.0169678	NA	0.00190994	6.45e-19	407661	78.924073757543
waist circumference	hallux valgus	rs72820274	A	G	0.0118657	NA	0.00189047	3.46e-10	407661	39.3953549047752
waist circumference	hallux valgus	rs72892910	T	G	0.0314001	NA	0.00247589	7.41e-37	407661	160.841176144316
waist circumference	hallux valgus	rs72959041	A	G	0.0301906	NA	0.00430962	2.46e-12	407661	49.0753495497669
waist circumference	hallux valgus	rs73068448	T	C	-0.01532	NA	0.00249665	8.45e-10	407661	37.6530423101986
waist circumference	hallux valgus	rs731540	A	G	0.0126877	NA	0.00201425	3e-10	407661	39.6768263869155
waist circumference	hallux valgus	rs7377083	A	C	0.01312	NA	0.00188796	3.67e-12	407661	48.292530413082
waist circumference	hallux valgus	rs73985439	C	A	0.0132309	NA	0.00201968	5.72e-11	407661	42.9152368392618
waist circumference	hallux valgus	rs7498665	G	A	0.0246546	NA	0.00189741	1.33e-38	407661	168.838474990094
waist circumference	hallux valgus	rs7519259	A	G	0.0134443	NA	0.00187317	7.11e-13	407661	51.5133592583179
waist circumference	hallux valgus	rs754209	T	C	0.0111077	NA	0.00193327	9.16e-09	407661	33.0111861256436
waist circumference	hallux valgus	rs756717	A	G	-0.0115846	NA	0.00192031	1.61e-09	407661	36.3929505993799
waist circumference	hallux valgus	rs7583157	G	A	0.0130497	NA	0.0020597	2.36e-10	407661	40.1412587428408
waist circumference	hallux valgus	rs76040172	A	G	-0.031822	NA	0.00409701	8.03e-15	407661	60.3279772730963
waist circumference	hallux valgus	rs7630382	T	C	0.0130901	NA	0.00186658	2.33e-12	407661	49.1802329632319
waist circumference	hallux valgus	rs76895963	G	T	0.043494	NA	0.00719302	1.48e-09	407661	36.5623442926221
waist circumference	hallux valgus	rs7707394	A	G	-0.0181054	NA	0.00193981	1.02e-20	407661	87.1155594057617
waist circumference	hallux valgus	rs77162980	C	A	-0.0536372	NA	0.00566212	2.72e-21	407661	89.737078743506
waist circumference	hallux valgus	rs77165542	T	C	-0.0721526	NA	0.00508807	1.21e-45	407661	201.092412796157
waist circumference	hallux valgus	rs77234932	T	C	-0.0165087	NA	0.00224106	1.75e-13	407661	54.2646057638982
waist circumference	hallux valgus	rs778094	A	G	-0.0114182	NA	0.00188666	1.43e-09	407661	36.6273819422908
waist circumference	hallux valgus	rs7845090	A	G	-0.0208089	NA	0.0020578	4.88e-24	407661	102.256233014699
waist circumference	hallux valgus	rs7894565	C	T	0.0204287	NA	0.00201128	3.08e-24	407661	103.165446176744
waist circumference	hallux valgus	rs7925100	A	G	0.0124779	NA	0.00189944	5.06e-11	407661	43.1548599885264
waist circumference	hallux valgus	rs7941828	T	C	-0.0163651	NA	0.00193243	2.48e-17	407661	71.7179148185958
waist circumference	hallux valgus	rs7952436	T	C	-0.0268741	NA	0.00335804	1.22e-15	407661	64.0462928782131
waist circumference	hallux valgus	rs8078135	T	C	-0.0112572	NA	0.00186244	1.5e-09	407661	36.5337331565196
waist circumference	hallux valgus	rs815163	C	T	-0.0142686	NA	0.00187293	2.57e-14	407661	58.0386769537067
waist circumference	hallux valgus	rs869400	G	T	0.0208153	NA	0.00240331	4.67e-18	407661	75.0142257874454
waist circumference	hallux valgus	rs883528	C	T	0.0124716	NA	0.00203718	9.24e-10	407661	37.4786042038409
waist circumference	hallux valgus	rs894736	G	A	0.0163291	NA	0.00193652	3.39e-17	407661	71.1014394931503
waist circumference	hallux valgus	rs927606	T	C	-0.0115761	NA	0.00185438	4.3e-10	407661	38.9695095086592
waist circumference	hallux valgus	rs9294260	A	G	0.0128048	NA	0.00187026	7.56e-12	407661	46.8748075153267
waist circumference	hallux valgus	rs9343	G	A	0.0103346	NA	0.00186032	2.77e-08	407661	30.8609934931787
waist circumference	hallux valgus	rs935166	A	G	-0.014013	NA	0.00186235	5.3e-14	407661	56.615781537531
waist circumference	hallux valgus	rs9370243	T	G	0.0199682	NA	0.00340993	4.74e-09	407661	34.291365364115
waist circumference	hallux valgus	rs9478496	C	T	0.0148008	NA	0.00251312	3.88e-09	407661	34.6850078254543
waist circumference	hallux valgus	rs9536637	G	T	-0.0190168	NA	0.00292236	7.65e-11	407661	42.3453101166505
waist circumference	hallux valgus	rs9568867	A	G	0.0215852	NA	0.00278428	9.01e-15	407661	60.1013473051211
waist circumference	hallux valgus	rs9842991	A	G	0.0110603	NA	0.00198363	2.46e-08	407661	31.0892573250407
waist circumference	hallux valgus	rs9843653	C	T	0.0191257	NA	0.00186155	9.22e-25	407661	105.556051597577
waist circumference	hallux valgus	rs9888533	T	C	0.0108188	NA	0.0018911	1.06e-08	407661	32.7286
waist circumference	hallux valgus	rs9968060	T	C	0.0146596	NA	0.00197793	1.25e-13	407661	54.9313503017487
waist circumference	hallux valgus	rs9991695	C	A	-0.0109181	NA	0.00186705	4.98e-09	407661	34.1963778859949
hip circumference	hallux valgus	rs10115613	A	G	-0.0203965	NA	0.00353025	7.58e-09	407662	33.3809156526964
hip circumference	hallux valgus	rs10118701	G	A	0.0174305	NA	0.00225177	9.88e-15	407662	59.9196823107254
hip circumference	hallux valgus	rs10132514	T	C	-0.0135604	NA	0.00237142	1.08e-08	407662	32.6983556753618
hip circumference	hallux valgus	rs10236214	T	C	0.0158513	NA	0.00220023	5.83e-13	407662	51.9028823391191
hip circumference	hallux valgus	rs10404726	T	C	-0.0166303	NA	0.00210328	2.64e-15	407662	62.5178238351583
hip circumference	hallux valgus	rs10412485	C	T	0.0133444	NA	0.00211282	2.69e-10	407662	39.8906372192608
hip circumference	hallux valgus	rs1056441	C	T	0.0165377	NA	0.00223621	1.41e-13	407662	54.6918882380281
hip circumference	hallux valgus	rs1064208	C	T	-0.0125029	NA	0.00219376	1.2e-08	407662	32.4818800038817
hip circumference	hallux valgus	rs10756713	G	A	-0.016689	NA	0.00212389	3.91e-15	407662	61.7439569500845
hip circumference	hallux valgus	rs10777858	T	G	-0.0121263	NA	0.00210382	8.22e-09	407662	33.2228837922477
hip circumference	hallux valgus	rs10780907	C	A	-0.0135837	NA	0.00214056	2.21e-10	407662	40.2697766652367
hip circumference	hallux valgus	rs10796877	A	G	0.0121303	NA	0.00213168	1.27e-08	407662	32.3814976968227
hip circumference	hallux valgus	rs10801366	T	C	-0.0131876	NA	0.00218518	1.59e-09	407662	36.4212600780743
hip circumference	hallux valgus	rs10883553	A	C	0.014328	NA	0.00211349	1.21e-11	407662	45.958793632393
hip circumference	hallux valgus	rs10887571	T	C	0.0121548	NA	0.00212589	1.08e-08	407662	32.689774563234
hip circumference	hallux valgus	rs10938397	G	A	0.0232027	NA	0.00212249	8.12e-28	407662	119.504322330946
hip circumference	hallux valgus	rs11045163	G	A	0.0120084	NA	0.00212639	1.63e-08	407662	31.8920413564147
hip circumference	hallux valgus	rs11150745	G	A	-0.0183014	NA	0.00225336	4.59e-16	407662	65.9637495569807
hip circumference	hallux valgus	rs11164633	T	G	-0.0139356	NA	0.00216509	1.22e-10	407662	41.4283183875395
hip circumference	hallux valgus	rs11165643	T	C	0.0181278	NA	0.00214062	2.49e-17	407662	71.7148202074465
hip circumference	hallux valgus	rs112646560	T	C	0.0200393	NA	0.0025714	6.54e-15	407662	60.7328531412313
hip circumference	hallux valgus	rs11280696	TCAACTGAC	T	-0.0120219	NA	0.00211962	1.41e-08	407662	32.1682973204361
hip circumference	hallux valgus	rs113230003	A	G	-0.0166886	NA	0.00240834	4.22e-12	407662	48.0177805364707
hip circumference	hallux valgus	rs113364497	T	C	-0.0146493	NA	0.00246423	2.77e-09	407662	35.3402106847294
hip circumference	hallux valgus	rs113789803	G	T	0.0206636	NA	0.00306018	1.45e-11	407662	45.5948610991213
hip circumference	hallux valgus	rs113866544	C	T	0.0312679	NA	0.00418507	7.94e-14	407662	55.820001665343
hip circumference	hallux valgus	rs114568253	A	G	-0.0302545	NA	0.00544478	2.75e-08	407662	30.8757244423831
hip circumference	hallux valgus	rs11461653	GC	G	0.0237457	NA	0.00211226	2.54e-29	407662	126.378464097561
hip circumference	hallux valgus	rs115462510	C	T	-0.0161531	NA	0.00243814	3.47e-11	407662	43.8927057540593
hip circumference	hallux valgus	rs116301700	T	C	0.0204746	NA	0.00243751	4.47e-17	407662	70.5563180234252
hip circumference	hallux valgus	rs11671280	G	A	0.0228089	NA	0.00226402	7.16e-24	407662	101.495323837649
hip circumference	hallux valgus	rs11688707	A	G	0.0122029	NA	0.00220774	3.25e-08	407662	30.5511893178094
hip circumference	hallux valgus	rs11704728	T	C	0.0163745	NA	0.00264635	6.11e-10	407662	38.2859475138228
hip circumference	hallux valgus	rs11714245	G	T	0.0211491	NA	0.00370531	1.14e-08	407662	32.5786102207156
hip circumference	hallux valgus	rs11739036	A	G	-0.0133314	NA	0.00228257	5.2e-09	407662	34.1115283365192
hip circumference	hallux valgus	rs117700741	T	C	-0.0330674	NA	0.00561901	3.98e-09	407662	34.6320625387422
hip circumference	hallux valgus	rs117962372	A	G	-0.0425686	NA	0.0061427	4.21e-12	407662	48.0239626738999
hip circumference	hallux valgus	rs11800051	C	T	-0.0119385	NA	0.00211275	1.6e-08	407662	31.9301659794373
hip circumference	hallux valgus	rs1182199	A	C	-0.0267226	NA	0.00228049	1.03e-31	407662	137.308981845098
hip circumference	hallux valgus	rs11824092	C	T	0.0135113	NA	0.00219779	7.86e-10	407662	37.7937301059226
hip circumference	hallux valgus	rs11882409	A	C	0.0178765	NA	0.00235804	3.43e-14	407662	57.4725570540926
hip circumference	hallux valgus	rs11895606	C	T	-0.0122053	NA	0.00212761	9.66e-09	407662	32.9087010765037
hip circumference	hallux valgus	rs11944291	G	T	-0.0128325	NA	0.0021071	1.13e-09	407662	37.0894267519521
hip circumference	hallux valgus	rs11971098	G	A	0.0217649	NA	0.00374366	6.11e-09	407662	33.8001340965117
hip circumference	hallux valgus	rs12072739	G	A	0.0150611	NA	0.00252428	2.42e-09	407662	35.5988690327058
hip circumference	hallux valgus	rs12096864	C	T	0.023809	NA	0.00329697	5.14e-13	407662	52.1495047700655
hip circumference	hallux valgus	rs12140153	T	G	-0.0293388	NA	0.00365531	1e-15	407662	64.4219896019967
hip circumference	hallux valgus	rs1218822	A	G	0.0182238	NA	0.00221846	2.13e-16	407662	67.4796071021362
hip circumference	hallux valgus	rs12189178	T	C	0.044492	NA	0.00588326	3.95e-14	407662	57.1907304014111
hip circumference	hallux valgus	rs12238669	G	A	-0.0134614	NA	0.00210674	1.66e-10	407662	40.8278439062172
hip circumference	hallux valgus	rs12254441	T	C	-0.012954	NA	0.00224601	8.04e-09	407662	33.2645983261628
hip circumference	hallux valgus	rs12300276	A	G	0.0153288	NA	0.00247345	5.74e-10	407662	38.4067814172541
hip circumference	hallux valgus	rs12375196	A	C	0.0176425	NA	0.00213586	1.45e-16	407662	68.2295578139753
hip circumference	hallux valgus	rs1242503	A	C	0.0169724	NA	0.00248163	7.96e-12	407662	46.7746261618315
hip circumference	hallux valgus	rs12427047	T	C	-0.0182016	NA	0.00244488	9.71e-14	407662	55.4245155398506
hip circumference	hallux valgus	rs12449368	C	T	0.0150973	NA	0.00232304	8.09e-11	407662	42.2360274653934
hip circumference	hallux valgus	rs12450700	G	T	0.0119474	NA	0.00213955	2.35e-08	407662	31.1817006099353
hip circumference	hallux valgus	rs12475388	A	G	-0.0127809	NA	0.00211589	1.54e-09	407662	36.4866987526899
hip circumference	hallux valgus	rs12543555	G	A	-0.014792	NA	0.00259791	1.24e-08	407662	32.4192872409383
hip circumference	hallux valgus	rs12607512	G	A	0.0121221	NA	0.00210985	9.17e-09	407662	33.0103731533665
hip circumference	hallux valgus	rs12880641	G	T	-0.015252	NA	0.00221322	5.53e-12	407662	47.4900132028198
hip circumference	hallux valgus	rs12881629	G	A	0.0223842	NA	0.00381263	4.33e-09	407662	34.4692395892225
hip circumference	hallux valgus	rs12920259	A	G	-0.0151775	NA	0.00215945	2.09e-12	407662	49.3983049435784
hip circumference	hallux valgus	rs12933086	G	A	0.0159198	NA	0.00236389	1.64e-11	407662	45.3543092769908
hip circumference	hallux valgus	rs1294437	T	C	0.0201793	NA	0.00222339	1.13e-19	407662	82.3718399732707
hip circumference	hallux valgus	rs1296328	C	A	-0.0153319	NA	0.00212438	5.31e-13	407662	52.0865289625205
hip circumference	hallux valgus	rs13085472	C	T	-0.012534	NA	0.00224286	2.29e-08	407662	31.2300672040929
hip circumference	hallux valgus	rs13107325	T	C	0.0426754	NA	0.0040046	1.62e-26	407662	113.56245805745
hip circumference	hallux valgus	rs13152701	A	G	-0.0137624	NA	0.00215179	1.6e-10	407662	40.9059470847952
hip circumference	hallux valgus	rs1320903	A	G	0.0210563	NA	0.00225926	1.16e-20	407662	86.8619474494527
hip circumference	hallux valgus	rs13254	G	A	-0.0132416	NA	0.00237753	2.56e-08	407662	31.018928189541
hip circumference	hallux valgus	rs13389219	T	C	0.0236721	NA	0.00215252	3.93e-28	407662	120.941973817366
hip circumference	hallux valgus	rs13410783	G	A	0.0159574	NA	0.0021833	2.69e-13	407662	53.418944531257
hip circumference	hallux valgus	rs1345202	C	T	0.0158909	NA	0.00249486	1.9e-10	407662	40.5697656122161
hip circumference	hallux valgus	rs137988704	CACTTCCTGATT	C	0.0131476	NA	0.00229515	1.01e-08	407662	32.8147187521085
hip circumference	hallux valgus	rs140266678	AAG	A	-0.0370161	NA	0.00583058	2.17e-10	407662	40.3046980292098
hip circumference	hallux valgus	rs143384	G	A	0.0278375	NA	0.0021365	8.31e-39	407662	169.766711095206
hip circumference	hallux valgus	rs1436348	G	A	0.0129291	NA	0.00213173	1.32e-09	407662	36.7849410299571
hip circumference	hallux valgus	rs1441264	A	G	0.0152315	NA	0.00218002	2.81e-12	407662	48.8160081818967
hip circumference	hallux valgus	rs144884213	CCTCA	C	0.0230523	NA	0.0038097	1.44e-09	407662	36.6138028840077
hip circumference	hallux valgus	rs1452082	A	C	0.0132813	NA	0.00215389	7e-10	407662	38.0217413273956
hip circumference	hallux valgus	rs147347708	GT	G	-0.0196147	NA	0.00237386	1.42e-16	407662	68.2733172029597
hip circumference	hallux valgus	rs1477290	C	T	0.0297486	NA	0.00309407	6.93e-22	407662	92.4422832980144
hip circumference	hallux valgus	rs147730268	T	G	-0.0512462	NA	0.00378532	9.31e-42	407662	183.280391951119
hip circumference	hallux valgus	rs150890260	G	A	-0.0152557	NA	0.00242386	3.09e-10	407662	39.6138529816883
hip circumference	hallux valgus	rs1528450	C	T	0.0147856	NA	0.00217659	1.1e-11	407662	46.1447732280108
hip circumference	hallux valgus	rs156142	C	T	0.0146099	NA	0.00263893	3.09e-08	407662	30.6504330833971
hip circumference	hallux valgus	rs1569980	C	T	0.0212658	NA	0.00249836	1.71e-17	407662	72.4521509981287
hip circumference	hallux valgus	rs1593438	C	A	0.0126981	NA	0.00221443	9.79e-09	407662	32.8814864610221
hip circumference	hallux valgus	rs1609783	A	G	0.0143338	NA	0.00211709	1.28e-11	407662	45.8397149837204
hip circumference	hallux valgus	rs1618069	G	A	0.01613	NA	0.00243025	3.2e-11	407662	44.0519056625814
hip circumference	hallux valgus	rs17245511	A	G	-0.018605	NA	0.00295224	2.94e-10	407662	39.7149387985152
hip circumference	hallux valgus	rs17536202	G	T	0.0135871	NA	0.00217825	4.44e-10	407662	38.9077366357623
hip circumference	hallux valgus	rs17639546	A	G	-0.0185197	NA	0.00294714	3.3e-10	407662	39.4879174430994
hip circumference	hallux valgus	rs1775255	T	G	0.0120365	NA	0.00210948	1.16e-08	407662	32.5572328263991
hip circumference	hallux valgus	rs17770336	T	C	0.0200455	NA	0.0022395	3.53e-19	407662	80.1178936051187
hip circumference	hallux valgus	rs1788808	G	A	-0.0210502	NA	0.00210125	1.27e-23	407662	100.358663567476
hip circumference	hallux valgus	rs1813212	G	A	-0.0117442	NA	0.00211549	2.83e-08	407662	30.8193016010361
hip circumference	hallux valgus	rs184638	A	G	0.0141565	NA	0.00212804	2.88e-11	407662	44.253750393396
hip circumference	hallux valgus	rs186471389	G	A	0.0502561	NA	0.0090493	2.8e-08	407662	30.8422081358518
hip circumference	hallux valgus	rs189727255	A	G	-0.0169187	NA	0.00227554	1.05e-13	407662	55.2793465337356
hip circumference	hallux valgus	rs1918314	T	C	-0.0145516	NA	0.00262645	3.02e-08	407662	30.6959508389715
hip circumference	hallux valgus	rs1930538	T	C	-0.0157624	NA	0.00237619	3.28e-11	407662	44.0027916675633
hip circumference	hallux valgus	rs1955695	G	A	-0.0166471	NA	0.00216933	1.67e-14	407662	58.8875927989326
hip circumference	hallux valgus	rs1964599	T	C	-0.0215904	NA	0.00225972	1.24e-21	407662	91.2872212368604
hip circumference	hallux valgus	rs198678	T	G	0.0134165	NA	0.00219543	9.89e-10	407662	37.3454030086873
hip circumference	hallux valgus	rs2013002	C	T	0.0163789	NA	0.00214833	2.46e-14	407662	58.1253185257549
hip circumference	hallux valgus	rs2034768	G	A	-0.0172903	NA	0.00210222	1.96e-16	407662	67.6466975541656
hip circumference	hallux valgus	rs2034923	C	A	0.013665	NA	0.00210261	8.08e-11	407662	42.2376444674171
hip circumference	hallux valgus	rs2063519	G	T	-0.0136417	NA	0.00244902	2.54e-08	407662	31.0277436608868
hip circumference	hallux valgus	rs2102278	G	A	0.0150407	NA	0.00225132	2.38e-11	407662	44.6333524450952
hip circumference	hallux valgus	rs2137564	A	G	-0.0198393	NA	0.00248445	1.4e-15	407662	63.7661265633083
hip circumference	hallux valgus	rs214247	C	T	-0.0135597	NA	0.00215596	3.19e-10	407662	39.5563884934345
hip circumference	hallux valgus	rs2159437	G	A	0.0180198	NA	0.00210019	9.48e-18	407662	73.617426218871
hip circumference	hallux valgus	rs2187449	A	G	0.0157506	NA	0.00249905	2.93e-10	407662	39.7230130765632
hip circumference	hallux valgus	rs2229840	T	C	0.0205886	NA	0.00286201	6.3e-13	407662	51.7498634087988
hip circumference	hallux valgus	rs2236519	A	G	-0.0189014	NA	0.00216782	2.81e-18	407662	76.0220152100111
hip circumference	hallux valgus	rs2238691	A	G	-0.0247469	NA	0.00264998	9.77e-21	407662	87.2075897594047
hip circumference	hallux valgus	rs2307111	C	T	-0.0280545	NA	0.002153	8.21e-39	407662	169.791081852447
hip circumference	hallux valgus	rs236660	C	T	0.0193164	NA	0.00220293	1.81e-18	407662	76.886281076655
hip circumference	hallux valgus	rs2370982	T	C	0.0275611	NA	0.00257045	8e-27	407662	114.966852626474
hip circumference	hallux valgus	rs2411453	G	T	-0.0305499	NA	0.0021442	4.64e-46	407662	202.99571565322
hip circumference	hallux valgus	rs2439823	G	A	0.0178505	NA	0.00211335	3e-17	407662	71.3437254533264
hip circumference	hallux valgus	rs2479958	G	A	-0.0119713	NA	0.00212106	1.66e-08	407662	31.8547785441657
hip circumference	hallux valgus	rs2494196	A	C	0.0328984	NA	0.00232377	1.68e-45	407662	200.429268533762
hip circumference	hallux valgus	rs2542615	T	C	-0.0149119	NA	0.00223192	2.37e-11	407662	44.638191069779
hip circumference	hallux valgus	rs2585526	G	A	0.0118049	NA	0.00211521	2.39e-08	407662	31.146949039944
hip circumference	hallux valgus	rs2592831	C	T	0.0155022	NA	0.00222266	3.07e-12	407662	48.6450297015863
hip circumference	hallux valgus	rs2678204	G	T	0.0216323	NA	0.00222172	2.1e-22	407662	94.8035531293675
hip circumference	hallux valgus	rs2737263	T	G	-0.0239109	NA	0.00232858	9.77e-25	407662	105.440483715179
hip circumference	hallux valgus	rs2744956	C	T	0.0546514	NA	0.00303541	1.79e-72	407662	324.16470833821
hip circumference	hallux valgus	rs2791643	T	C	-0.0170633	NA	0.00247455	5.37e-12	407662	47.5479125504904
hip circumference	hallux valgus	rs2802774	A	C	0.0167956	NA	0.00214518	4.9e-15	407662	61.3001358300983
hip circumference	hallux valgus	rs2815753	A	G	0.0201497	NA	0.00214604	6.04e-21	407662	88.1575299429939
hip circumference	hallux valgus	rs28377268	T	G	0.0222461	NA	0.00339075	5.35e-11	407662	43.0441462897212
hip circumference	hallux valgus	rs283808	C	A	0.0345603	NA	0.005414	1.73e-10	407662	40.7489454362153
hip circumference	hallux valgus	rs28587941	C	T	-0.0241652	NA	0.00251392	7.08e-22	407662	92.4008041587541
hip circumference	hallux valgus	rs2859387	A	G	0.0120389	NA	0.00218403	3.54e-08	407662	30.3846532311233
hip circumference	hallux valgus	rs2861685	C	T	-0.0153415	NA	0.00213433	6.58e-13	407662	51.6666591737009
hip circumference	hallux valgus	rs287837	G	A	-0.0130368	NA	0.00211586	7.21e-10	407662	37.9634802172721
hip circumference	hallux valgus	rs2897968	A	G	0.0130948	NA	0.00215385	1.2e-09	407662	36.962786150283
hip circumference	hallux valgus	rs314288	C	T	-0.0225317	NA	0.0033076	9.62e-12	407662	46.4044706740301
hip circumference	hallux valgus	rs3218036	A	G	0.0202086	NA	0.00224099	1.92e-19	407662	81.3187113264641
hip circumference	hallux valgus	rs34045894	A	G	0.0175612	NA	0.0028821	1.11e-09	407662	37.1268545380997
hip circumference	hallux valgus	rs342516	A	C	-0.0134125	NA	0.00216442	5.76e-10	407662	38.4002686443841
hip circumference	hallux valgus	rs34505073	A	G	0.053667	NA	0.00718785	8.25e-14	407662	55.7461008362392
hip circumference	hallux valgus	rs34517439	A	C	0.0452162	NA	0.00322651	1.28e-44	407662	196.390267051551
hip circumference	hallux valgus	rs34571768	A	G	-0.0263383	NA	0.00320755	2.19e-16	407662	67.4258576821363
hip circumference	hallux valgus	rs34656389	G	A	0.0122692	NA	0.00217601	1.72e-08	407662	31.7913219747039
hip circumference	hallux valgus	rs34748838	T	C	0.0200849	NA	0.00210158	1.21e-21	407662	91.3367098603502
hip circumference	hallux valgus	rs34765854	G	T	0.0203738	NA	0.00229232	6.23e-19	407662	78.9935186748592
hip circumference	hallux valgus	rs34811474	A	G	-0.0187491	NA	0.00248674	4.71e-14	407662	56.8457446432198
hip circumference	hallux valgus	rs34848742	G	T	-0.0142489	NA	0.00258271	3.45e-08	407662	30.437519605003
hip circumference	hallux valgus	rs35008691	A	C	-0.013209	NA	0.0021715	1.18e-09	407662	37.0013936762622
hip circumference	hallux valgus	rs35057083	T	C	0.0127397	NA	0.00227617	2.18e-08	407662	31.3261397908106
hip circumference	hallux valgus	rs35191307	A	G	-0.0123644	NA	0.00215585	9.74e-09	407662	32.8932572760454
hip circumference	hallux valgus	rs35368205	T	C	0.0226163	NA	0.00261978	5.98e-18	407662	74.5266049379179
hip circumference	hallux valgus	rs35437008	A	G	0.02253	NA	0.00309065	3.11e-13	407662	53.1398837813281
hip circumference	hallux valgus	rs35506085	A	G	-0.0195284	NA	0.00274251	1.07e-12	407662	50.7031281347493
hip circumference	hallux valgus	rs35882248	T	C	0.0166832	NA	0.00226804	1.9e-13	407662	54.1072127372353
hip circumference	hallux valgus	rs35957544	T	G	-0.0203922	NA	0.00212821	9.53e-22	407662	91.8114981450611
hip circumference	hallux valgus	rs36120387	T	C	-0.0223243	NA	0.00338735	4.38e-11	407662	43.4343597407354
hip circumference	hallux valgus	rs36156	C	T	0.0154615	NA	0.00219847	2.02e-12	407662	49.4606741531918
hip circumference	hallux valgus	rs3736030	T	C	-0.0226253	NA	0.00307234	1.78e-13	407662	54.2310498462417
hip circumference	hallux valgus	rs3746759	G	T	-0.0161199	NA	0.00261238	6.8e-10	407662	38.075871771715
hip circumference	hallux valgus	rs3774063	T	C	0.0216726	NA	0.00348506	5.01e-10	407662	38.6722447315916
hip circumference	hallux valgus	rs3789067	T	C	-0.0263389	NA	0.00431743	1.06e-09	407662	37.2170997383357
hip circumference	hallux valgus	rs3789586	T	C	0.022545	NA	0.00293306	1.51e-14	407662	59.0821722185443
hip circumference	hallux valgus	rs3807566	T	G	-0.0136705	NA	0.00211817	1.09e-10	407662	41.652880682601
hip circumference	hallux valgus	rs3815145	C	T	0.0121135	NA	0.00209652	7.56e-09	407662	33.3840588355575
hip circumference	hallux valgus	rs3818788	C	T	0.0137913	NA	0.0021971	3.45e-10	407662	39.4011259437642
hip circumference	hallux valgus	rs38314	A	G	-0.012515	NA	0.00210043	2.55e-09	407662	35.5012097151468
hip circumference	hallux valgus	rs3936674	A	G	0.013666	NA	0.00222134	7.64e-10	407662	37.8486704289984
hip circumference	hallux valgus	rs40071	C	T	-0.0198606	NA	0.00274345	4.51e-13	407662	52.4069034738637
hip circumference	hallux valgus	rs4017425	T	C	-0.0133229	NA	0.00211023	2.73e-10	407662	39.8598646703707
hip circumference	hallux valgus	rs41115	A	G	-0.012299	NA	0.00216148	1.27e-08	407662	32.3768825303665
hip circumference	hallux valgus	rs41271299	T	C	0.0392765	NA	0.00474604	1.28e-16	407662	68.4858170181298
hip circumference	hallux valgus	rs41279738	G	T	0.0571553	NA	0.0066375	7.24e-18	407662	74.1484058618356
hip circumference	hallux valgus	rs4148172	G	A	-0.0235803	NA	0.00409336	8.38e-09	407662	33.1846039506348
hip circumference	hallux valgus	rs42044	G	T	0.0247708	NA	0.00236594	1.19e-25	407662	109.615124497437
hip circumference	hallux valgus	rs4240326	G	A	-0.0278688	NA	0.00210915	7.35e-40	407662	174.590043220312
hip circumference	hallux valgus	rs4253755	A	G	0.0236249	NA	0.00314716	6.06e-14	407662	56.3508123974375
hip circumference	hallux valgus	rs4350264	A	G	-0.0226505	NA	0.00379827	2.47e-09	407662	35.5616406687465
hip circumference	hallux valgus	rs4377469	T	G	0.0199359	NA	0.00329902	1.51e-09	407662	36.5173846034135
hip circumference	hallux valgus	rs4467770	A	G	0.0151542	NA	0.00237956	1.91e-10	407662	40.5574441479294
hip circumference	hallux valgus	rs4477562	T	C	0.0286204	NA	0.00315331	1.12e-19	407662	82.3788891885449
hip circumference	hallux valgus	rs4482463	A	C	-0.0299832	NA	0.00398438	5.26e-14	407662	56.6281442678258
hip circumference	hallux valgus	rs4516268	A	C	-0.0248393	NA	0.00265806	9.2e-21	407662	87.3266931694352
hip circumference	hallux valgus	rs4519214	A	G	-0.011735	NA	0.00210307	2.41e-08	407662	31.1355542187301
hip circumference	hallux valgus	rs4567604	T	G	-0.0160079	NA	0.00266394	1.87e-09	407662	36.1091875211503
hip circumference	hallux valgus	rs4671328	G	T	-0.0161224	NA	0.00213247	4.02e-14	407662	57.1598911139981
hip circumference	hallux valgus	rs4673553	G	T	0.0157067	NA	0.00211999	1.27e-13	407662	54.8908735179499
hip circumference	hallux valgus	rs4709746	T	C	0.0198712	NA	0.00310685	1.6e-10	407662	40.9077399599262
hip circumference	hallux valgus	rs4794222	G	A	-0.0169468	NA	0.00241259	2.15e-12	407662	49.3408050023828
hip circumference	hallux valgus	rs4795608	G	A	0.0128863	NA	0.00226556	1.29e-08	407662	32.3521545195984
hip circumference	hallux valgus	rs4832298	T	C	-0.0151116	NA	0.00226539	2.55e-11	407662	44.4972129338897
hip circumference	hallux valgus	rs4846054	T	C	-0.0120569	NA	0.00214227	1.82e-08	407662	31.675302785271
hip circumference	hallux valgus	rs4963120	T	C	0.014594	NA	0.00213823	8.78e-12	407662	46.5841007208364
hip circumference	hallux valgus	rs520829	G	T	0.0190409	NA	0.00210754	1.64e-19	407662	81.6246179614643
hip circumference	hallux valgus	rs543874	G	A	0.0451818	NA	0.00259263	5.15e-68	407662	303.69933631109
hip circumference	hallux valgus	rs55726687	A	G	0.0206849	NA	0.00257348	9.15e-16	407662	64.6045529752436
hip circumference	hallux valgus	rs55838622	C	A	0.0182327	NA	0.00252224	4.87e-13	407662	52.2549003615756
hip circumference	hallux valgus	rs56049037	A	G	0.0147807	NA	0.00233067	2.27e-10	407662	40.2185400901065
hip circumference	hallux valgus	rs56094641	G	A	0.0625503	NA	0.00214205	1.87e-187	407662	852.702341088338
hip circumference	hallux valgus	rs56288810	G	A	0.0145403	NA	0.00257081	1.55e-08	407662	31.9892930469407
hip circumference	hallux valgus	rs56315201	T	C	-0.0202632	NA	0.00346505	4.98e-09	407662	34.1975442160135
hip circumference	hallux valgus	rs57066717	GAC	G	-0.0158124	NA	0.00234837	1.66e-11	407662	45.337796196548
hip circumference	hallux valgus	rs57989773	C	T	0.0231189	NA	0.00251981	4.52e-20	407662	84.177614081757
hip circumference	hallux valgus	rs584919	C	T	0.0117598	NA	0.00211394	2.65e-08	407662	30.9465633856854
hip circumference	hallux valgus	rs59738707	A	G	-0.0223456	NA	0.00316276	1.6e-12	407662	49.917110165667
hip circumference	hallux valgus	rs6029180	G	A	0.012917	NA	0.00225705	1.05e-08	407662	32.7520756494117
hip circumference	hallux valgus	rs6140041	G	A	0.0129951	NA	0.00217888	2.46e-09	407662	35.5705430883321
hip circumference	hallux valgus	rs6142059	C	T	0.0145374	NA	0.00210059	4.5e-12	407662	47.8948439557302
hip circumference	hallux valgus	rs614520	A	G	-0.012556	NA	0.00223263	1.87e-08	407662	31.6276534286344
hip circumference	hallux valgus	rs61754230	T	C	0.0425528	NA	0.00754525	1.7e-08	407662	31.8058411585118
hip circumference	hallux valgus	rs61969510	C	T	0.0138567	NA	0.00235336	3.91e-09	407662	34.668955969571
hip circumference	hallux valgus	rs61992671	G	A	-0.0155077	NA	0.0021906	1.45e-12	407662	50.1148557294277
hip circumference	hallux valgus	rs633995	A	G	0.0124075	NA	0.00217084	1.09e-08	407662	32.6671168841036
hip circumference	hallux valgus	rs643394	A	G	0.0202174	NA	0.0032651	5.94e-10	407662	38.3402996518575
hip circumference	hallux valgus	rs643499	C	T	0.0119754	NA	0.00215445	2.72e-08	407662	30.8962013953935
hip circumference	hallux valgus	rs6437277	G	A	-0.0147861	NA	0.00250877	3.77e-09	407662	34.7362916089403
hip circumference	hallux valgus	rs6438656	A	G	-0.0124915	NA	0.00218807	1.14e-08	407662	32.5915211297339
hip circumference	hallux valgus	rs6449533	C	T	-0.0127364	NA	0.00218742	5.8e-09	407662	33.9021227678393
hip circumference	hallux valgus	rs6470771	C	A	-0.0167195	NA	0.00279474	2.2e-09	407662	35.7899934483796
hip circumference	hallux valgus	rs6557829	A	C	0.0136623	NA	0.00213816	1.66e-10	407662	40.8286577769292
hip circumference	hallux valgus	rs6567160	C	T	0.0503175	NA	0.00247796	1.14e-91	407662	412.332338139698
hip circumference	hallux valgus	rs6570509	T	G	-0.018665	NA	0.00232875	1.1e-15	407662	64.2403830764769
hip circumference	hallux valgus	rs6575340	A	G	0.0199617	NA	0.00218617	6.79e-20	407662	83.372928676919
hip circumference	hallux valgus	rs6585201	A	G	-0.0209216	NA	0.00210945	3.47e-23	407662	98.3669457227738
hip circumference	hallux valgus	rs6596368	A	G	-0.0117654	NA	0.00210946	2.44e-08	407662	31.1077552900857
hip circumference	hallux valgus	rs66679256	T	C	0.0151722	NA	0.00211633	7.55e-13	407662	51.3958686546586
hip circumference	hallux valgus	rs6684205	G	A	0.0157172	NA	0.00232688	1.43e-11	407662	45.6247244870457
hip circumference	hallux valgus	rs6707036	G	A	-0.0136223	NA	0.00223413	1.08e-09	407662	37.1776444294349
hip circumference	hallux valgus	rs6815651	T	C	-0.01298	NA	0.00211269	8.06e-10	407662	37.7464141752585
hip circumference	hallux valgus	rs6840236	C	T	0.016162	NA	0.00211118	1.93e-14	407662	58.6053883565029
hip circumference	hallux valgus	rs6867471	T	C	-0.0133777	NA	0.0021874	9.61e-10	407662	37.402820995425
hip circumference	hallux valgus	rs6909668	C	T	-0.0124741	NA	0.00215122	6.69e-09	407662	33.6237895016908
hip circumference	hallux valgus	rs6973700	G	A	-0.0171217	NA	0.00260606	5.03e-11	407662	43.1641124295056
hip circumference	hallux valgus	rs7116641	G	T	0.0217524	NA	0.0022609	6.51e-22	407662	92.5655792616363
hip circumference	hallux valgus	rs7124681	A	C	0.0205768	NA	0.00213215	4.88e-22	407662	93.1360966684155
hip circumference	hallux valgus	rs7132908	A	G	0.0258106	NA	0.00216184	7.39e-33	407662	142.543
hip circumference	hallux valgus	rs71413981	A	G	0.0217304	NA	0.00283805	1.91e-14	407662	58.6263998415813
hip circumference	hallux valgus	rs7169796	C	T	0.01861	NA	0.00288877	1.18e-10	407662	41.5015851663488
hip circumference	hallux valgus	rs7171864	A	G	0.0190221	NA	0.00222712	1.33e-17	407662	72.9503792886903
hip circumference	hallux valgus	rs7183818	C	T	-0.0123893	NA	0.00211456	4.66e-09	407662	34.328227731087
hip circumference	hallux valgus	rs7238896	G	A	0.0181984	NA	0.00303738	2.08e-09	407662	35.8976504686458
hip circumference	hallux valgus	rs724016	G	A	0.0265503	NA	0.00211417	3.58e-36	407662	157.709161553902
hip circumference	hallux valgus	rs72674898	A	G	-0.0151006	NA	0.00230454	5.66e-11	407662	42.9356236506804
hip circumference	hallux valgus	rs72681698	C	T	-0.0623824	NA	0.0101047	6.67e-10	407662	38.1131793988624
hip circumference	hallux valgus	rs7274811	T	G	-0.021195	NA	0.00239796	9.68e-19	407662	78.1233471829048
hip circumference	hallux valgus	rs72821126	C	T	0.0199635	NA	0.00271539	1.95e-13	407662	54.0513827975213
hip circumference	hallux valgus	rs72837868	G	A	0.0230156	NA	0.00336896	8.39e-12	407662	46.6713928859782
hip circumference	hallux valgus	rs72864117	A	G	-0.0124511	NA	0.00219891	1.49e-08	407662	32.062575340341
hip circumference	hallux valgus	rs72877553	C	T	0.0206295	NA	0.00342856	1.78e-09	407662	36.2036006203812
hip circumference	hallux valgus	rs72892910	T	G	0.0363362	NA	0.00280169	1.82e-38	407662	168.204156680234
hip circumference	hallux valgus	rs72959041	A	G	-0.0656722	NA	0.00487676	2.47e-41	407662	181.341929981057
hip circumference	hallux valgus	rs73142266	T	G	-0.020857	NA	0.00351358	2.92e-09	407662	35.2372379302842
hip circumference	hallux valgus	rs73175572	G	A	0.0280266	NA	0.00337268	9.58e-17	407662	69.0539339900342
hip circumference	hallux valgus	rs73189390	A	G	-0.0165051	NA	0.00271619	1.23e-09	407662	36.9244382836372
hip circumference	hallux valgus	rs7372674	A	C	0.0129197	NA	0.00219042	3.67e-09	407662	34.7894798521558
hip circumference	hallux valgus	rs738140	G	A	-0.01462	NA	0.00226603	1.11e-10	407662	41.6256764489253
hip circumference	hallux valgus	rs7424120	T	C	-0.0157525	NA	0.00215514	2.69e-13	407662	53.4251648238722
hip circumference	hallux valgus	rs74312597	TC	T	0.013844	NA	0.00214813	1.16e-10	407662	41.5336338431532
hip circumference	hallux valgus	rs7447465	C	T	-0.0134166	NA	0.00216754	6.02e-10	407662	38.3132128053573
hip circumference	hallux valgus	rs7460093	A	G	0.0137308	NA	0.00212153	9.66e-11	407662	41.8881516575732
hip circumference	hallux valgus	rs7488867	T	C	-0.0189521	NA	0.00241809	4.59e-15	407662	61.4281768313984
hip circumference	hallux valgus	rs750090	C	T	-0.0151352	NA	0.00221512	8.33e-12	407662	46.6852491773429
hip circumference	hallux valgus	rs7519259	A	G	0.015061	NA	0.00211891	1.18e-12	407662	50.521991936817
hip circumference	hallux valgus	rs7585194	A	C	0.0137253	NA	0.0023271	3.68e-09	407662	34.7865587640653
hip circumference	hallux valgus	rs7600835	A	G	-0.0177458	NA	0.00224443	2.64e-15	407662	62.5139447313937
hip circumference	hallux valgus	rs760401	A	G	0.0127029	NA	0.00230693	3.66e-08	407662	30.3203907759741
hip circumference	hallux valgus	rs76040172	A	G	-0.0326669	NA	0.00463147	1.75e-12	407662	49.7480434411621
hip circumference	hallux valgus	rs76082446	A	G	0.0163623	NA	0.00288237	1.37e-08	407662	32.2245687199103
hip circumference	hallux valgus	rs7623618	A	G	-0.0115518	NA	0.00211797	4.92e-08	407662	29.7479870161413
hip circumference	hallux valgus	rs76647086	T	G	-0.0205136	NA	0.00275595	9.82e-14	407662	55.4037252400115
hip circumference	hallux valgus	rs76798800	T	G	0.0240312	NA	0.00238192	6.18e-24	407662	101.787498883955
hip circumference	hallux valgus	rs76875574	A	C	-0.0270022	NA	0.00468951	8.51e-09	407662	33.1544048299452
hip circumference	hallux valgus	rs76895963	G	T	0.0862664	NA	0.00813922	3.02e-26	407662	112.335143391937
hip circumference	hallux valgus	rs7703428	T	C	-0.0142902	NA	0.00212225	1.66e-11	407662	45.3399877990894
hip circumference	hallux valgus	rs7707394	A	G	-0.020747	NA	0.00219371	3.16e-21	407662	89.4437611637158
hip circumference	hallux valgus	rs77162980	C	A	-0.0608213	NA	0.00640133	2.07e-21	407662	90.2752778113962
hip circumference	hallux valgus	rs77165542	T	C	-0.0864589	NA	0.00575272	4.72e-51	407662	225.876374498623
hip circumference	hallux valgus	rs78058190	A	G	-0.040203	NA	0.00539933	9.63e-14	407662	55.4415099232493
hip circumference	hallux valgus	rs78099068	G	A	0.0216723	NA	0.00212036	1.6e-24	407662	104.469296794268
hip circumference	hallux valgus	rs7893571	T	G	0.013978	NA	0.00222593	3.39e-10	407662	39.4334646513029
hip circumference	hallux valgus	rs7903784	C	T	0.0158835	NA	0.00274141	6.88e-09	407662	33.5693010437717
hip circumference	hallux valgus	rs7930275	T	C	0.0167717	NA	0.00257035	6.8e-11	407662	42.5762601957496
hip circumference	hallux valgus	rs7941828	T	C	-0.0163298	NA	0.00218469	7.74e-14	407662	55.8701656775817
hip circumference	hallux valgus	rs7952436	T	C	-0.0340362	NA	0.00379635	3.09e-19	407662	80.3799096137976
hip circumference	hallux valgus	rs7953	A	G	0.0165506	NA	0.00209947	3.19e-15	407662	62.1449736382819
hip circumference	hallux valgus	rs7959830	T	G	-0.0143272	NA	0.00213665	2.01e-11	407662	44.9628407288179
hip circumference	hallux valgus	rs8011368	T	C	-0.0135589	NA	0.00236421	9.75e-09	407662	32.890818778652
hip circumference	hallux valgus	rs80175908	T	C	0.0124966	NA	0.00210227	2.78e-09	407662	35.3349614083776
hip circumference	hallux valgus	rs8042404	A	G	0.0167591	NA	0.00236261	1.31e-12	407662	50.3170508277056
hip circumference	hallux valgus	rs8059619	T	C	0.0265813	NA	0.00211021	2.21e-36	407662	158.671508181289
hip circumference	hallux valgus	rs811054	T	C	0.0146637	NA	0.00212089	4.71e-12	407662	47.8023
hip circumference	hallux valgus	rs812949	C	T	0.0153186	NA	0.0023636	9.11e-11	407662	42.0037493960511
hip circumference	hallux valgus	rs815163	C	T	-0.0179472	NA	0.00211864	2.43e-17	407662	71.7590927613134
hip circumference	hallux valgus	rs815611	A	G	-0.014597	NA	0.00211274	4.88e-12	407662	47.7345657224354
hip circumference	hallux valgus	rs8192675	C	T	0.0158065	NA	0.00231827	9.22e-12	407662	46.4880436593319
hip circumference	hallux valgus	rs852983	A	G	-0.0124639	NA	0.0021072	3.32e-09	407662	34.9859979169463
hip circumference	hallux valgus	rs869400	G	T	0.0215059	NA	0.00271793	2.52e-15	407662	62.6089728323903
hip circumference	hallux valgus	rs9370413	T	C	-0.0147806	NA	0.00239896	7.22e-10	407662	37.9608548765168
hip circumference	hallux valgus	rs9378684	T	C	0.0189938	NA	0.00264898	7.49e-13	407662	51.4119684062379
hip circumference	hallux valgus	rs9385385	T	C	0.013563	NA	0.00212877	1.87e-10	407662	40.5930711881375
hip circumference	hallux valgus	rs9424575	C	T	0.0123063	NA	0.00212415	6.89e-09	407662	33.5646792748143
hip circumference	hallux valgus	rs9513018	T	G	-0.0120998	NA	0.00216277	2.21e-08	407662	31.2992246602402
hip circumference	hallux valgus	rs9556582	A	G	0.0147974	NA	0.00212545	3.35e-12	407662	48.4693182307312
hip circumference	hallux valgus	rs9635707	A	G	-0.0122714	NA	0.00212825	8.12e-09	407662	33.2461079357247
hip circumference	hallux valgus	rs9826925	T	G	0.0206049	NA	0.00329557	4.04e-10	407662	39.0910926820661
hip circumference	hallux valgus	rs9843653	C	T	0.0189289	NA	0.00210529	2.45e-19	407662	80.8397139171859
hip circumference	hallux valgus	rs9967367	T	C	-0.0158585	NA	0.00231452	7.3e-12	407662	46.9461742668242
hip circumference	hallux valgus	rs998584	A	C	-0.0213956	NA	0.00210836	3.38e-24	407662	102.981039896604

## Sheet: MR result of obesity VS flatfoo
MR result of obesity VS flatfoot
id.exposure	id.outcome	method	nsnp	b	se	pval	or	or_lci95	or_uci95
obesity	flat foot	MR Egger	6	0.572208	0.600836	0.394848	1.77218	0.545839	5.75372
obesity	flat foot	Weight median	6	0.324122	0.135455	0.016719	1.38282	1.06038	1.80329
obesity	flat foot	Inverse variance weighted	6	0.415769	0.133909	0.0019037	1.51554	1.16568	1.97039
obesity	flat foot	Simple mode	6	0.192314	0.243759	0.465888	1.21205	0.751672	1.9544
obesity	flat foot	Weighted mode	6	0.371744	0.172924	0.0842716	1.45026	1.03336	2.03536
id.exposure	id.outcome	method	nsnp	b	se	pval	or	or_lci95	or_uci95
BMI	flat foot	MR Egger	372	0.336176	0.262465	0.201052	1.39959	0.836728	2.34107
BMI	flat foot	Weight median	372	0.639773	0.142882	7.54733e-06	1.89605	1.43293	2.50884
BMI	flat foot	Inverse variance weighted	372	0.586788	0.0954565	7.88732e-10	1.7982	1.49137	2.16817
BMI	flat foot	Simple mode	372	0.94321	0.420827	0.0255957	2.56821	1.12568	5.8593
BMI	flat foot	Weighted mode	372	0.94321	0.267564	0.000476141	2.56821	1.52011	4.33896
id.exposure	id.outcome	method	nsnp	b	se	pval	or	or_lci95	or_uci95
waist circumference	flat foot	MR Egger	257	0.974444	0.345408	0.00516184	2.64969	1.34641	5.2145
waist circumference	flat foot	Weight median	257	0.72177	0.18093	6.62865e-05	2.05807	1.44361	2.93408
waist circumference	flat foot	Inverse variance weighted	257	0.433248	0.123973	0.000474598	1.54226	1.20957	1.96646
waist circumference	flat foot	Simple mode	257	0.913435	0.538654	0.0911447	2.49287	0.867337	7.16493
waist circumference	flat foot	Weighted mode	257	1.12331	0.336294	0.00096171	3.07502	1.5907	5.9444
id.exposure	id.outcome	method	nsnp	b	se	pval	or	or_lci95	or_uci95
hip circumference	flat foot	MR Egger	313	0.488785	0.266627	0.0677266	1.63033	0.96676	2.74938
hip circumference	flat foot	Weight median	313	0.476926	0.14439	0.000956435	1.61111	1.214	2.13813
hip circumference	flat foot	Inverse variance weighted	313	0.32226	0.100343	0.00131999	1.38024	1.13382	1.68023
hip circumference	flat foot	Simple mode	313	0.579833	0.46067	0.209089	1.78574	0.723916	4.40503
hip circumference	flat foot	Weighted mode	313	0.643956	0.332902	0.0539713	1.904	0.991505	3.65627

## Sheet: MR result of obesity VS hallux
MR result of obesity VS flatfoot
id.exposure	id.outcome	method	nsnp	b	se	pval	or	or_lci95	or_uci95
obesity	hallux valgus	MR Egger	6	0.374621	0.268237	0.235042	1.45444	0.859742	2.4605
obesity	hallux valgus	Weight median	6	0.239277	0.062201	0.000119657	1.27033	1.12453	1.43504
obesity	hallux valgus	Inverse variance weighted	6	0.164833	0.0637612	0.00973349	1.1792	1.04067	1.33617
obesity	hallux valgus	Simple mode	6	0.230676	0.11653	0.104641	1.25945	1.00228	1.58261
obesity	hallux valgus	Weighted mode	6	0.243481	0.0797518	0.0283279	1.27568	1.09108	1.49152
id.exposure	id.outcome	method	nsnp	b	se	pval	or	or_lci95	or_uci95
BMI	hallux valgus	MR Egger	372	0.0598408	0.146225	0.682601	1.06167	0.797113	1.41403
BMI	hallux valgus	Weight median	372	0.18548	0.0701423	0.00818502	1.2038	1.04917	1.38121
BMI	hallux valgus	Inverse variance weighted	372	0.17688	0.0531326	0.000871465	1.19349	1.07545	1.32448
BMI	hallux valgus	Simple mode	372	0.0160185	0.245858	0.948087	1.01615	0.627594	1.64526
BMI	hallux valgus	Weighted mode	372	0.10533	0.174164	0.5457	1.11108	0.789755	1.56313
id.exposure	id.outcome	method	nsnp	b	se	pval	or	or_lci95	or_uci95
waist circumference	hallux valgus	MR Egger	255	0.311006	0.19554	0.112971	1.3648	0.930297	2.00223
waist circumference	hallux valgus	Weight median	255	0.160291	0.0863872	0.0635261	1.17385	0.991012	1.39043
waist circumference	hallux valgus	Inverse variance weighted	255	0.238876	0.0697591	0.000616386	1.26982	1.10755	1.45587
waist circumference	hallux valgus	Simple mode	255	0.0602184	0.286145	0.833488	1.06207	0.606151	1.86091
waist circumference	hallux valgus	Weighted mode	255	0.140104	0.197531	0.478801	1.15039	0.781097	1.69429
id.exposure	id.outcome	method	nsnp	b	se	pval	or	or_lci95	or_uci95
hip circumference	hallux valgus	MR Egger	313	0.158651	0.181272	0.382135	1.17193	0.821485	1.67187
hip circumference	hallux valgus	Weight median	313	0.143034	0.0676169	0.0343989	1.15377	1.01056	1.31727
hip circumference	hallux valgus	Inverse variance weighted	313	0.142952	0.0681363	0.0359025	1.15367	1.00945	1.31851
hip circumference	hallux valgus	Simple mode	313	0.00384824	0.243533	0.987403	1.00386	0.622834	1.61797
hip circumference	hallux valgus	Weighted mode	313	0.0522764	0.173938	0.763961	1.05367	0.74928	1.48171
